# Supplementary material for: Microvesicles provide a mechanism for intercellular communication by embryonic stem cells during embryo implantation
Source: Nat Commun. 2016 Jun 15;7:11958. doi: 10.1038/ncomms11958 (PMC4912619; doi:10.1038/ncomms11958)
Supplement: Supplementary Data — Proteins identified in MVs isolated from ES cells using mass spectrometry [file ncomms11958-s2.xlsx]

## Sheet: Protein Summary
Supplementary Data 1. Proteins identified in MVs from ES cells
Header	--------------------------------------------------------
Search title	Marc Antonyak Gel Bands Combined
Timestamp	2012-07-16T21:04:25Z
User	James McCardle
Email	jam665@cornell.edu
Report URI	http://mascot.biotech.cornell.edu/mascot/cgi/master_results.pl?file=../data/20120716/F392930.dat
Peak list data path	C:\Program Files\Matrix Science\Mascot Daemon\mgf\1275 Marc Antonyak Gel Bands Combined\mascot_daemon_merge.mgf
Peak list format	Mascot generic
Search type	MIS
Mascot version	2.3.02
Database	mouse_refseq
Fasta file	mouse_refseq_20070725.fasta
Total sequences	35359
Total residues	15847557
Sequences after taxonomy filter	35359
Number of queries	60717
Decoy	--------------------------------------------------------
Number of matches above identity threshold in search of real database	20377
Number of matches above identity threshold in search of decoy database	338
Number of matches above homology threshold in search of real database	21928
Number of matches above homology threshold in search of decoy database	399
Fixed modifications	--------------------------------------------------------
Identifier	Name	Delta	Neutral loss
1	Carbamidomethyl (C)	57.0215
Variable modifications	--------------------------------------------------------
Identifier	Name	Delta	Neutral loss(es)
1	Deamidated (NQ)	0.984016
2	Oxidation (M)	15.9949	0	63.9983
Search Parameters	--------------------------------------------------------
Taxonomy filter	All entries
Enzyme	Trypsin
Maximum Missed Cleavages	1
Fixed modifications	Carbamidomethyl (C)
Variable modifications	Deamidated (NQ),Oxidation (M)
Peptide Mass Tolerance	10
Peptide Mass Tolerance Units	ppm
Fragment Mass Tolerance	0.8
Fragment Mass Tolerance Units	Da
Mass values	Monoisotopic
Instrument type	ESI-FTICR
Decoy database also searched	1
Format parameters	--------------------------------------------------------
Significance threshold	0.01
Max. number of hits	0
Use MudPIT protein scoring	1
Ions score cut-off	20
Include same-set proteins
Include sub-set proteins	0
Include unassigned	0
Require bold red	1
Use homology threshold	0
Group protein families	0
Re-score using Percolator	0
Protein hits	--------------------------------------------------------
prot_hit_num	prot_acc	prot_desc	prot_score	prot_mass	prot_cover	prot_pi	emPAI	molar %
1	gi|46849812	fibronectin 1 [Mus musculus]	13163	276017	49.6	5.39	2.68	0.137125
2	gi|149253150	PREDICTED: perlecan (heparan sulfate proteoglycan 2) [Mus musculus]	12942	480207	52.2	6.02	2.71	0.13866
3	gi|6671509	actin, beta, cytoplasmic [Mus musculus]	7454	42052	78.1	5.29	31.43	1.60815
4	gi|7106439	tubulin, beta 5 [Mus musculus]	6195	50095	59.5	4.78	9.59	0.490683
5	gi|40556608	heat shock protein 1, beta [Mus musculus]	5830	83571	48.6	4.97	6.11	0.312625
6	gi|51491845	clathrin, heavy polypeptide (Hc) [Mus musculus]	5658	193202	48.5	5.48	2.88	0.147358
7	gi|124487155	laminin, alpha 5 [Mus musculus]	5556	416165	29	6.28	0.91	0.0465611
8	gi|22165384	tubulin, beta 2c [Mus musculus]	5426	50255	55.5	4.79	7.66	0.391932
9	gi|149270989	PREDICTED: similar to ribosomal protein L3 isoform 1 [Mus musculus]	4983	46366	42.2	10.22	14.62	0.748048
10	gi|34740335	tubulin, alpha 1B [Mus musculus]	4867	50804	63.2	4.94	9.88	0.505521
11	gi|6754254	heat shock protein 1, alpha [Mus musculus]	4829	85134	46.5	4.93	5.61	0.287042
12	gi|94408011	PREDICTED: similar to valosin isoform 1 [Mus musculus]	4823	89423	61.7	5.14	6.49	0.332068
13	gi|113205059	nuclease sensitive element binding protein 1 [Mus musculus]	4803	35709	53.7	9.87	9.03	0.46203
14	gi|6678469	tubulin, alpha 1C [Mus musculus]	4551	50562	58.8	4.96	7.54	0.385792
15	gi|6755901	tubulin, alpha 1 [Mus musculus]	4549	50788	63.2	4.94	9.22	0.471751
16	gi|6755372	ribosomal protein S3 [Mus musculus]	4497	26828	75.7	9.68	52.48	2.6852
17	gi|21746161	tubulin, beta [Mus musculus]	4438	50377	55.5	4.78	7.09	0.362767
18	gi|134288917	dynein, cytoplasmic, heavy chain 1 [Mus musculus]	4397	534447	33	6.03	1.11	0.0567943
19	gi|12963615	tubulin, beta 3 [Mus musculus]	4048	50842	37.8	4.82	3.52	0.180105
20	gi|21450277	Na+/K+ -ATPase alpha 1 subunit [Mus musculus]	3925	114221	33.6	5.3	1.69	0.0864707
21	gi|31981690	heat shock protein 8 [Mus musculus]	3898	71055	50	5.37	8.15	0.417004
22	gi|21450625	eukaryotic translation initiation factor 4A1 [Mus musculus]	3878	46353	59.9	5.32	10.08	0.515754
23	gi|126723461	chaperonin subunit 8 (theta) [Mus musculus]	3825	60088	63.3	5.44	10.02	0.512684
24	gi|126521835	chaperonin subunit 2 (beta) [Mus musculus]	3735	57783	69.2	5.97	14.05	0.718883
25	gi|31982724	MYB binding protein (P160) 1a [Mus musculus]	3655	152854	28.9	9.08	1.05	0.0537244
26	gi|110625624	t-complex protein 1 [Mus musculus]	3636	60867	56.3	5.82	12.2	0.624226
27	gi|6678465	tubulin, alpha 1a [Mus musculus]	3632	50612	52.9	4.97	6.07	0.310578
28	gi|126032329	eukaryotic translation elongation factor 1 alpha 1 [Mus musculus]	3606	50424	57.4	9.1	2.78	0.142242
29	gi|31560560	ribosomal protein SA [Mus musculus]	3435	33008	62.4	4.8	12.34	0.631389
30	gi|6755849	topoisomerase (DNA) II alpha [Mus musculus]	3423	173567	37	8.79	2.36	0.120752
31	gi|6753320	chaperonin subunit 3 (gamma) [Mus musculus]	3387	61162	63.3	6.28	14.23	0.728093
32	gi|84875537	nucleolin [Mus musculus]	3383	76734	30.4	4.69	1.97	0.100797
33	gi|31981562	pyruvate kinase, muscle [Mus musculus]	3356	58378	61.2	7.18	9.56	0.489148
34	gi|16716569	protease, serine, 1 [Mus musculus]	3233	26802	16.3	4.75	1.88	0.0961922
35	gi|115583687	pre-mRNA processing factor 8 [Mus musculus]	3224	274754	39.4	8.95	1.39	0.0711208
36	gi|30425250	hypothetical protein LOC238880 [Mus musculus]	3192	42319	37.8	5.3	4.23	0.216432
37	gi|6755787	tripartite motif protein 28 [Mus musculus]	3187	90574	26.1	5.52	1.43	0.0731675
38	gi|51093867	carbamoyl-phosphate synthetase 2, aspartate transcarbamylase, and dihydroorotase [Mus musculus]	3178	245650	24.8	6	0.67	0.0342813
39	gi|6753322	chaperonin subunit 4 (delta) [Mus musculus]	3071	58543	61.6	8.24	11.39	0.582782
40	gi|6679937	glyceraldehyde-3-phosphate dehydrogenase [Mus musculus]	3046	36072	61.3	8.44	14.25	0.729117
41	gi|40018610	U5 snRNP-specific protein, 200 kDa [Mus musculus]	2972	246045	29.3	5.73	1.06	0.054236
42	gi|14192922	actin, alpha, cardiac [Mus musculus]	2922	42334	53.3	5.23	6.63	0.339231
43	gi|30794450	ribosomal protein L4 [Mus musculus]	2906	47409	49.9	11.01	9.54	0.488124
44	gi|67189167	myosin, heavy polypeptide 4, skeletal muscle [Mus musculus]	2845	223632	30.8	5.58	0.92	0.0470728
45	gi|149258934	PREDICTED: similar to Glyceraldehyde-3-phosphate dehydrogenase (GAPDH) isoform 1 [Mus musculus]	2834	36074	61.3	8.44	12.97	0.663624
46	gi|40789282	procollagen, type XVIII, alpha 1 [Mus musculus]	2826	134463	23.1	5.68	1.06	0.054236
47	gi|70794816	hypothetical protein LOC433182 [Mus musculus]	2796	47453	59.7	6.37	7.57	0.387327
48	gi|23956082	ribosomal protein L5 [Mus musculus]	2757	34607	43.8	9.78	19.45	0.99518
49	gi|6678467	tubulin, alpha 4 [Mus musculus]	2732	50634	51.1	4.95	7.02	0.359186
50	gi|112983636	keratin complex 1, acidic, gene 10 [Mus musculus]	2709	57178	13.5	5	1.07	0.0547477
51	gi|149257623	PREDICTED: similar to Glyceraldehyde-3-phosphate dehydrogenase (GAPDH) [Mus musculus]	2663	36293	51.7	8.63	9.58	0.490171
52	gi|7949051	heterogeneous nuclear ribonucleoprotein U [Mus musculus]	2662	88635	30.3	5.95	1.76	0.0900523
53	gi|82524274	myosin, heavy polypeptide 1, skeletal muscle, adult [Mus musculus]	2601	224116	26.8	5.6	0.76	0.0388862
54	gi|88196776	myosin, heavy polypeptide 2, skeletal muscle, adult [Mus musculus]	2555	220513	24.9	5.63	0.72	0.0368396
55	gi|31982472	chaperonin subunit 7 (eta) [Mus musculus]	2540	60111	50.7	7.95	5.44	0.278343
56	gi|31981679	heat shock protein 1 (chaperonin) [Mus musculus]	2485	61089	52.9	5.67	4.65	0.237922
57	gi|82880886	PREDICTED: similar to ribosomal protein L6 [Mus musculus]	2467	33518	47.3	10.65	6.98	0.357139
58	gi|19527174	splicing factor 3b, subunit 3 [Mus musculus]	2460	136548	28.2	5.13	1.08	0.0552594
59	gi|31560656	poly A binding protein, cytoplasmic 1 [Mus musculus]	2389	70854	46.4	9.52	4.6	0.235364
60	gi|125347376	filamin, alpha [Mus musculus]	2377	283177	23.8	5.67	0.64	0.0327463
61	gi|28316760	histone 1, H2bb [Mus musculus]	2353	13944	47.6	10.31	20.21	1.03407
62	gi|94383772	PREDICTED: similar to Acidic ribosomal phosphoprotein P0 [Mus musculus]	2345	34366	66.2	5.91	12.15	0.621668
63	gi|21361209	histone cluster 2, H4 [Mus musculus]	2317	11360	68	11.36	202.06	10.3386
64	gi|6671569	acidic ribosomal phosphoprotein P0 [Mus musculus]	2295	34366	67.2	5.91	13.42	0.686649
65	gi|6677805	ribosomal protein S4, X-linked [Mus musculus]	2293	29807	62	10.16	20.4	1.04379
66	gi|21489935	keratin 14 [Mus musculus]	2267	53176	17.4	5.1	1.06	0.054236
67	gi|13386452	histone 3, H2ba [Mus musculus]	2206	13986	46.8	10.37	12.71	0.650321
68	gi|126116585	keratin complex 2, basic, gene 1 [Mus musculus]	2190	66079	8.3	8.39	0.55	0.0281413
69	gi|6753324	chaperonin subunit 6a (zeta) [Mus musculus]	2105	58424	58.9	6.63	7.03	0.359698
70	gi|82905443	PREDICTED: hypothetical protein isoform 1 [Mus musculus]	2019	33107	47.8	5.04	4.59	0.234852
71	gi|7305443	ribosomal protein L7a [Mus musculus]	1992	30129	44	10.56	11.39	0.582782
72	gi|27754056	tubulin, beta 6 [Mus musculus]	1968	50514	47.7	4.8	3.28	0.167825
73	gi|6680047	guanine nucleotide binding protein (G protein), beta polypeptide 2 like 1 [Mus musculus]	1925	35511	78.9	7.6	6.78	0.346906
74	gi|83699424	ribosomal protein L18 [Mus musculus]	1907	21688	48.4	11.79	9.03	0.46203
75	gi|84370361	nidogen 2 [Mus musculus]	1906	156610	29.4	5.16	1.15	0.058841
76	gi|150456419	DEAH (Asp-Glu-Ala-His) box polypeptide 9 [Mus musculus]	1881	150836	32.8	6.39	1.07	0.0547477
77	gi|8394493	tubulin, alpha 8 [Mus musculus]	1860	50704	35.6	4.97	3.82	0.195454
78	gi|124487133	midasin [Mus musculus]	1854	635117	13.1	5.48	0.3	0.0153498
79	gi|31980648	ATP synthase, H+ transporting mitochondrial F1 complex, beta subunit [Mus musculus]	1808	56265	53.5	5.19	4.2	0.214898
80	gi|6671539	aldolase 1, A isoform [Mus musculus]	1758	39787	64.8	8.31	5.82	0.297787
81	gi|11230802	actinin alpha 4 [Mus musculus]	1728	105368	53	5.25	2.96	0.151452
82	gi|72384374	DEAD (Asp-Glu-Ala-Asp) box polypeptide 21 [Mus musculus]	1711	94120	34.7	9.19	1.35	0.0690742
83	gi|21450321	Na+/K+ -ATPase alpha 3 subunit [Mus musculus]	1698	117548	14.5	5.44	0.55	0.0281413
84	gi|47679095	keratin 42 [Mus musculus]	1682	50488	23.9	5.05	0.88	0.0450261
85	gi|82996390	PREDICTED: similar to Glyceraldehyde-3-phosphate dehydrogenase (GAPDH) [Mus musculus]	1658	36113	44.2	8.61	3.46	0.177035
86	gi|6680748	ATP synthase, H+ transporting, mitochondrial F1 complex, alpha subunit, isoform 1 [Mus musculus]	1652	59830	42.1	9.22	2.61	0.133543
87	gi|33504483	ribosomal protein S9-like [Mus musculus]	1639	22635	59.8	10.66	26.43	1.35232
88	gi|42490751	agrin [Mus musculus]	1605	205988	22.5	5.81	0.71	0.0363279
89	gi|33859482	eukaryotic translation elongation factor 2 [Mus musculus]	1601	96222	34.1	6.41	1.73	0.0885173
90	gi|31791057	laminin, gamma 1 [Mus musculus]	1573	182830	26.6	5.08	0.86	0.0440028
91	gi|113865977	milk fat globule-EGF factor 8 protein isoform 2 [Mus musculus]	1566	48279	36.4	6.7	2.51	0.128427
92	gi|22203755	eukaryotic translation initiation factor 3, subunit 8 [Mus musculus]	1557	106149	25.9	5.55	1.07	0.0547477
93	gi|71143152	myosin, heavy polypeptide 8, skeletal muscle, perinatal [Mus musculus]	1525	223653	22.6	5.65	0.54	0.0276297
94	gi|31981722	heat shock 70kD protein 5 (glucose-regulated protein) [Mus musculus]	1512	72492	40.8	5.01	2.46	0.125869
95	gi|33859506	albumin [Mus musculus]	1511	70730	2.1	5.75	0.1	0.00511661
96	gi|6678419	tripeptidyl peptidase II [Mus musculus]	1496	141330	41	6.12	1.38	0.0706092
97	gi|18079351	major vault protein [Mus musculus]	1495	96178	46.1	5.43	2.12	0.108472
98	gi|6754256	heat shock protein 9 [Mus musculus]	1492	73768	38.1	5.91	1.84	0.0941456
99	gi|8393544	heterogeneous nuclear ribonucleoprotein C [Mus musculus]	1487	34421	42.8	4.92	5.91	0.302392
100	gi|47059013	keratin 73 [Mus musculus]	1474	59502	9.5	8.36	0.38	0.0194431
101	gi|6677813	ribosomal protein S8 [Mus musculus]	1455	24475	44.7	10.32	5.03	0.257365
102	gi|7106335	keratin 17 [Mus musculus]	1426	48417	17.8	5	0.93	0.0475844
103	gi|94387984	PREDICTED: similar to ribosomal protein S8 isoform 2 [Mus musculus]	1425	24422	45.7	10.24	4.3	0.220014
104	gi|6671702	chaperonin subunit 5 (epsilon) [Mus musculus]	1415	60042	53	5.72	6.19	0.316718
105	gi|94362762	PREDICTED: hypothetical protein [Mus musculus]	1408	34564	32.3	9.74	2.3	0.117682
106	gi|6755594	elongation factor Tu GTP binding domain containing 2 [Mus musculus]	1395	110261	39.3	4.86	1.7	0.0869823
107	gi|31981515	ribosomal protein L7 [Mus musculus]	1393	31457	55.6	10.89	14.11	0.721953
108	gi|146219837	eukaryotic translation initiation factor 3, subunit 10 (theta) [Mus musculus]	1383	162237	24.9	6.38	0.85	0.0434912
109	gi|51092293	keratin 77 [Mus musculus]	1377	61379	7.2	7.74	0.37	0.0189314
110	gi|145966915	filamin B, beta [Mus musculus]	1377	278821	21.2	5.44	0.47	0.0240481
111	gi|19882201	proteasome 26S non-ATPase subunit 2 [Mus musculus]	1373	100937	38.8	5.06	1.69	0.0864707
112	gi|47059495	cold shock domain protein A long isoform [Mus musculus]	1371	38790	32.1	9.68	1.9	0.0972155
113	gi|31560686	heat shock protein 2 [Mus musculus]	1370	69884	15.3	5.51	0.99	0.0506544
114	gi|6753294	catenin alpha 1 [Mus musculus]	1359	100728	43.2	5.91	1.37	0.0700975
115	gi|6755368	ribosomal protein S18 [Mus musculus]	1349	17708	59.2	10.99	18.29	0.935828
116	gi|6671684	catenin (cadherin associated protein), beta 1, 88kDa [Mus musculus]	1342	86043	32	5.53	1.03	0.0527011
117	gi|13384622	Ly1 antibody reactive clone [Mus musculus]	1340	44179	24.5	9.55	1.06	0.054236
118	gi|6753518	insulin-like growth factor 2 mRNA binding protein 1 [Mus musculus]	1325	63753	37.6	9.26	2.02	0.103355
119	gi|33186863	ribosomal protein L13 [Mus musculus]	1321	24348	38.9	11.54	3.13	0.16015
120	gi|31981100	ribosomal protein S14 [Mus musculus]	1293	16434	39.7	10.07	10.44	0.534174
121	gi|13399310	ribosomal protein S10 [Mus musculus]	1288	18904	48.5	10.15	4.17	0.213363
122	gi|6677809	ribosomal protein S6 [Mus musculus]	1282	28834	32.9	10.85	4.74	0.242527
123	gi|117938332	spectrin beta 2 isoform 1 [Mus musculus]	1267	274908	16.2	5.4	0.37	0.0189314
124	gi|20799907	histone 2, H2aa1 [Mus musculus]	1261	14087	58.5	10.9	15.7	0.803307
125	gi|14042921	splicing factor 3b, subunit 1 [Mus musculus]	1252	146465	39.6	6.65	1.16	0.0593526
126	gi|13195690	ribosomal protein S27a [Mus musculus]	1230	18282	46.2	9.68	2.27	0.116147
127	gi|6753620	DEAD/H (Asp-Glu-Ala-Asp/His) box polypeptide 3, X-linked [Mus musculus]	1196	73455	37.2	6.73	1.73	0.0885173
128	gi|41350312	nascent polypeptide-associated complex alpha polypeptide [Mus musculus]	1179	23370	48.8	4.52	2.8	0.143265
129	gi|21313308	heterogeneous nuclear ribonucleoprotein M [Mus musculus]	1173	77940	31.7	8.8	1.02	0.0521894
130	gi|6677799	ribosomal protein S15 [Mus musculus]	1173	17029	64.8	10.39	14.25	0.729117
131	gi|28316756	histone 1, H2aa [Mus musculus]	1164	14048	36.4	11.21	9.83	0.502963
132	gi|112293266	heat shock protein 4 [Mus musculus]	1163	94948	36	5.13	1.18	0.060376
133	gi|6755863	tumor rejection antigen gp96 [Mus musculus]	1159	92703	27.6	4.74	1.22	0.0624226
134	gi|27819667	nucleolar protein 1 [Mus musculus]	1153	87098	25.2	9.27	0.56	0.028653
135	gi|82617575	glutamyl-prolyl-tRNA synthetase [Mus musculus]	1152	171739	22.8	7.75	0.69	0.0353046
136	gi|126090932	nucleolar protein 5A [Mus musculus]	1143	64880	36.4	9.22	1.82	0.0931223
137	gi|83745120	ribosomal protein, large P2 [Mus musculus]	1140	11644	93.9	4.42	36.37	1.86091
138	gi|51093840	eukaryotic translation initiation factor 3 subunit 6 interacting protein [Mus musculus]	1134	66798	31	6.01	1.16	0.0593526
139	gi|6680604	keratin 16 [Mus musculus]	1133	51973	16.2	5.13	0.97	0.0496311
140	gi|149265827	PREDICTED: similar to ribosomal protein S3a [Mus musculus]	1132	30034	70.1	9.75	19.94	1.02025
141	gi|24762230	ribosomal protein S15a [Mus musculus]	1123	14944	70.8	10.14	38.66	1.97808
142	gi|149252176	PREDICTED: similar to 40kDa ribosomal protein [Mus musculus]	1118	30216	36.7	5.49	4.32	0.221037
143	gi|20270275	methylenetetrahydrofolate dehydrogenase 1 [Mus musculus]	1117	101876	28.6	6.68	1	0.0511661
144	gi|6677773	ribosomal protein L19 [Mus musculus]	1116	23581	27	11.48	1.9	0.0972155
145	gi|31543726	solute carrier family 2 (facilitated glucose transporter), member 3 [Mus musculus]	1112	53930	17.4	4.95	0.92	0.0470728
146	gi|20911031	keratin 5 [Mus musculus]	1105	61957	22.2	7.59	1.41	0.0721442
147	gi|9910294	keratin 71 [Mus musculus]	1104	57860	7.3	6.6	0.25	0.0127915
148	gi|21703998	aspartyl-tRNA synthetase [Mus musculus]	1094	57537	60.3	6.07	2.8	0.143265
149	gi|13385472	ribosomal protein L14 [Mus musculus]	1088	23663	32.7	11.03	2.76	0.141218
150	gi|13626040	A kinase (PRKA) anchor protein (gravin) 12 [Mus musculus]	1086	181156	15.3	4.39	0.38	0.0194431
151	gi|6754976	peroxiredoxin 1 [Mus musculus]	1077	22390	75.4	8.26	9.68	0.495288
152	gi|94390243	PREDICTED: hypothetical protein [Mus musculus]	1076	17953	58.8	9.48	3.7	0.189314
153	gi|6677795	polymerase (RNA) II (DNA directed) polypeptide A [Mus musculus]	1076	214715	22.5	7.12	0.53	0.027118
154	gi|6755382	RuvB-like protein 2 [Mus musculus]	1075	51252	41.9	5.49	1.88	0.0961922
155	gi|31559916	heterogeneous nuclear ribonucleoprotein A3 isoform b [Mus musculus]	1061	39856	32.5	9.1	1.6	0.0818657
156	gi|88014720	karyopherin (importin) beta 1 [Mus musculus]	1060	98377	34.2	4.68	1.34	0.0685625
157	gi|145966692	keratin complex 1, acidic, gene 1 [Mus musculus]	1055	48911	24.8	4.87	2.45	0.125357
158	gi|7106303	EH-domain containing 1 [Mus musculus]	1055	60622	48.1	6.35	1.88	0.0961922
159	gi|29789343	eukaryotic translation initiation factor 3, subunit 9 [Mus musculus]	1042	91712	35.1	4.92	1.02	0.0521894
160	gi|93102409	fatty acid synthase [Mus musculus]	1032	274994	19	6.13	0.49	0.0250714
161	gi|124494242	myosin IC isoform a [Mus musculus]	1030	120600	26.1	9.45	0.8	0.0409329
162	gi|29789199	RAN binding protein 5 [Mus musculus]	1025	124993	25.3	4.82	0.81	0.0414445
163	gi|18087805	ribosomal protein S2 [Mus musculus]	1019	31497	51.5	10.25	10.08	0.515754
164	gi|29568094	kinesin family member 23 [Mus musculus]	1018	109862	24.9	8.89	0.75	0.0383746
165	gi|124487419	keratin complex 2, basic, gene 17 [Mus musculus]	1011	71336	5.9	8.26	0.31	0.0158615
166	gi|30794470	ribosomal L1 domain containing 1 [Mus musculus]	1004	50618	36.5	9.99	1.92	0.0982389
167	gi|33667042	heterogeneous nuclear ribonucleoprotein L [Mus musculus]	994	60712	25.8	6.65	0.69	0.0353046
168	gi|114326446	myosin, heavy polypeptide 9, non-muscle isoform 1 [Mus musculus]	981	227429	19.3	5.54	0.41	0.0209781
169	gi|115496850	spectrin alpha 2 [Mus musculus]	979	286025	18.6	5.21	0.44	0.0225131
170	gi|16418339	ribosomal protein 10 [Mus musculus]	975	25044	47.7	10.11	5.52	0.282437
171	gi|114326497	laminin B1 subunit 1 [Mus musculus]	967	209608	17.4	4.89	0.57	0.0291647
172	gi|6677801	ribosomal protein S17 [Mus musculus]	963	15571	68.9	9.85	18.37	0.939921
173	gi|134053905	proteasome 26S non-ATPase subunit 11 [Mus musculus]	955	47692	54.3	6.08	2.81	0.143777
174	gi|29789383	isoleucyl-tRNA synthetase [Mus musculus]	953	145533	24	6.14	0.74	0.0378629
175	gi|45476573	eukaryotic translation initiation factor 3, subunit 6 [Mus musculus]	949	52587	49.4	5.71	3.85	0.196989
176	gi|7305445	ribosomal protein S16 [Mus musculus]	948	16460	59.3	10.21	34.22	1.7509
177	gi|33859604	proteasome (prosome, macropain) 26S subunit, ATPase 2 [Mus musculus]	946	53289	41.7	5.97	1.61	0.0823774
178	gi|74315975	proteasome 26S non-ATPase subunit 1 [Mus musculus]	942	106689	29.6	5.25	0.89	0.0455378
179	gi|31980832	keratin complex 2, basic gene 18 [Mus musculus]	941	57377	23.5	6.19	2.61	0.133543
180	gi|6754706	MARCKS-like 1 [Mus musculus]	940	20210	45	4.63	0.85	0.0434912
181	gi|6755358	ribosomal protein L8 [Mus musculus]	940	28235	32.3	11.03	2.42	0.123822
182	gi|6680606	keratin 19 [Mus musculus]	938	44515	16.1	5.28	0.77	0.0393979
183	gi|6678053	small nuclear ribonucleoprotein B [Mus musculus]	929	23811	22.1	10.91	0.93	0.0475844
184	gi|31560670	solute carrier family 3 (activators of dibasic and neutral amino acid transport), member 2 [Mus musculus]	924	58311	32.1	5.62	1.04	0.0532127
185	gi|7305173	heat shock protein 1 [Mus musculus]	913	22944	55.8	6.45	5.72	0.29267
186	gi|13385998	TNF receptor-associated protein 1 [Mus musculus]	906	80501	14.7	6.25	0.49	0.0250714
187	gi|125628629	eukaryotic translation initiation factor 3, subunit 7 (zeta) [Mus musculus]	906	64576	33.9	5.79	1	0.0511661
188	gi|22507391	poly(A) binding protein, cytoplasmic 4 isoform 2 [Mus musculus]	901	68038	29.6	9.52	1.23	0.0629343
189	gi|50355690	ribosomal protein L17 [Mus musculus]	888	21637	57.6	10.2	6.52	0.333603
190	gi|61097906	actinin, alpha 1 [Mus musculus]	887	103631	33.4	5.23	1.18	0.060376
191	gi|13385872	interleukin enhancer binding factor 2 [Mus musculus]	882	43263	31	5.19	1.09	0.055771
192	gi|6678483	ubiquitin-activating enzyme E1, Chr X [Mus musculus]	857	118931	25.7	5.43	0.59	0.030188
193	gi|7110703	protease (prosome, macropain) 26S subunit, ATPase 5 [Mus musculus]	852	45768	33	7.11	1.01	0.0516777
194	gi|9790083	RuvB-like protein 1 [Mus musculus]	849	50524	46.5	6.02	2.54	0.129962
195	gi|41054806	guanine nucleotide binding protein, alpha inhibiting 2 [Mus musculus]	846	41033	39.7	5.28	1.53	0.0782841
196	gi|12963511	ribosomal protein S19 [Mus musculus]	846	16076	59.3	10.41	16.58	0.848334
197	gi|6754556	lamin B1 [Mus musculus]	836	67072	29.9	5.11	1.05	0.0537244
198	gi|124487095	LINE-1 type transposase domain containing 1 [Mus musculus]	834	88705	17.3	5.37	0.39	0.0199548
199	gi|6678938	mutS homolog 2 [Mus musculus]	831	104884	31.6	5.71	0.85	0.0434912
200	gi|62990166	structural maintenance of chromosomes 2-like 1 [Mus musculus]	831	134669	26.9	8.54	0.87	0.0445145
201	gi|21313620	eukaryotic translation initiation factor 3, subunit 5 (epsilon) [Mus musculus]	830	38090	33.2	5.33	2.21	0.113077
202	gi|6754994	poly(rC) binding protein 1 [Mus musculus]	821	37987	31.2	6.66	0.95	0.0486078
203	gi|19882225	arginyl-tRNA synthetase [Mus musculus]	814	76472	30.8	7.49	1.13	0.0578177
204	gi|9845257	histone 1, H1c [Mus musculus]	813	21254	25.5	11	3.35	0.171406
205	gi|12584986	ribosomal protein L23 [Mus musculus]	807	14970	54.3	10.51	6.73	0.344348
206	gi|6678143	Sjogren syndrome antigen B [Mus musculus]	806	47898	36.1	9.77	2.78	0.142242
207	gi|120407050	nucleolar protein 5 [Mus musculus]	800	60818	32.3	8.53	1.32	0.0675392
208	gi|24418911	polymerase (RNA) II (DNA directed) polypeptide B [Mus musculus]	797	134411	26.1	6.76	0.78	0.0399095
209	gi|29293809	ATP citrate lyase [Mus musculus]	787	120564	28	7.13	0.85	0.0434912
210	gi|126506294	TSR1, 20S rRNA accumulation [Mus musculus]	786	92503	9.2	6.52	0.28	0.0143265
211	gi|10946928	heterogeneous nuclear ribonucleoprotein H1 [Mus musculus]	780	49454	22.9	5.89	0.47	0.0240481
212	gi|14149647	ribosomal protein L9 [Mus musculus]	778	21982	53.6	9.96	10.18	0.520871
213	gi|71043961	trypsinogen 7 [Mus musculus]	778	27089	8.1	8.22	0.26	0.0133032
214	gi|118403314	RNA binding motif protein 39 [Mus musculus]	776	59655	27.4	10.1	1.01	0.0516777
215	gi|13386238	keratin 34 [Mus musculus]	774	46185	18.6	4.76	1.14	0.0583293
216	gi|56699438	eukaryotic translation elongation factor 1 delta isoform a [Mus musculus]	773	73513	17.6	6.08	0.62	0.031723
217	gi|31560385	ribosomal protein L21 [Mus musculus]	772	18624	40.6	10.49	7.67	0.392444
218	gi|13386034	ribosomal protein S13 [Mus musculus]	772	17212	57	10.53	9.3	0.475844
219	gi|7949045	H2A histone family, member Z [Mus musculus]	766	13545	53.9	10.58	5.04	0.257877
220	gi|6755963	voltage-dependent anion channel 1 [Mus musculus]	765	30851	50.9	8.62	2.78	0.142242
221	gi|82949769	PREDICTED: hypothetical protein [Mus musculus]	765	30172	28.2	10.29	2.16	0.110519
222	gi|28395018	junction plakoglobin [Mus musculus]	764	82490	24.4	5.75	0.87	0.0445145
223	gi|54607171	keratin 6A [Mus musculus]	758	59641	23.1	8.04	1.24	0.0634459
224	gi|84781771	trypsin 10 [Mus musculus]	754	26888	18.7	5.5	1.02	0.0521894
225	gi|120537241	leucyl-tRNA synthetase [Mus musculus]	749	135360	26.1	6.64	0.77	0.0393979
226	gi|6753102	apolipoprotein E [Mus musculus]	747	35887	42.4	5.56	3.12	0.159638
227	gi|31981925	tyrosine 3-monooxygenase/tryptophan 5-monooxygenase activation protein, epsilon polypeptide [Mus musculus]	746	29341	52.2	4.63	4.59	0.234852
228	gi|6671533	alkaline phosphatase 2, liver [Mus musculus]	745	57761	22.7	6.42	0.95	0.0486078
229	gi|21536228	Luc7 homolog (S. cerevisiae)-like isoform 1 [Mus musculus]	742	38841	23.7	10.03	0.77	0.0393979
230	gi|31982236	integrin alpha 6 [Mus musculus]	739	120671	24.5	6.54	0.58	0.0296763
231	gi|34328204	valyl-tRNA synthetase [Mus musculus]	738	141453	13.1	7.9	0.38	0.0194431
232	gi|34576561	splicing factor 3a, subunit 1 [Mus musculus]	732	88531	14.5	5.15	0.39	0.0199548
233	gi|40254124	SWI/SNF related, matrix associated, actin dependent regulator of chromatin, subfamily a, member 5 [Mus musculus]	732	122291	28	8.35	0.79	0.0404212
234	gi|83816893	DEAD (Asp-Glu-Ala-Asp) box polypeptide 5 [Mus musculus]	732	69736	32	9.06	1.09	0.055771
235	gi|19527048	heterogeneous nuclear ribonucleoprotein F [Mus musculus]	728	46043	26.3	5.31	0.86	0.0440028
236	gi|31982186	malate dehydrogenase 2, NAD (mitochondrial) [Mus musculus]	728	36045	30.8	8.93	1.63	0.0834007
237	gi|31981302	annexin A6 [Mus musculus]	711	76294	40	5.34	1.53	0.0782841
238	gi|34328148	topoisomerase (DNA) II beta [Mus musculus]	708	182707	9.6	8.46	0.33	0.0168848
239	gi|13386274	RIKEN cDNA 2310015J09 [Mus musculus]	707	47661	18.1	4.76	1.39	0.0711208
240	gi|10242373	minichromosome maintenance complex component 7 [Mus musculus]	706	81787	31.8	5.98	1.11	0.0567943
241	gi|13384620	heterogeneous nuclear ribonucleoprotein K [Mus musculus]	700	51230	22.9	5.39	0.55	0.0281413
242	gi|32484983	Eph receptor A2 [Mus musculus]	699	110265	10.6	5.88	0.3	0.0153498
243	gi|130485277	ferritin light chain 2 [Mus musculus]	695	20783	39.9	5.66	2.86	0.146335
244	gi|6678768	myristoylated alanine rich protein kinase C substrate [Mus musculus]	694	29701	22	4.34	0.53	0.027118
245	gi|6755204	proteasome (prosome, macropain) subunit, beta type 5 [Mus musculus]	689	28685	43.2	6.52	3.66	0.187268
246	gi|26024336	ribosomal protein S27 [Mus musculus]	682	9797	39.3	9.57	7.42	0.379652
247	gi|75677587	growth differentiation factor 3 [Mus musculus]	676	42187	25.4	9.44	0.83	0.0424678
248	gi|51491852	methionine-tRNA synthetase [Mus musculus]	671	102735	20.2	6.78	0.65	0.0332579
249	gi|112293264	protein disulfide isomerase associated 3 [Mus musculus]	670	57099	41.8	5.88	1.74	0.089029
250	gi|6754474	karyopherin (importin) alpha 2 [Mus musculus]	665	58234	21.4	5.49	0.83	0.0424678
251	gi|6679587	RAB1, member RAS oncogene family [Mus musculus]	661	22891	49.3	5.93	1.99	0.10182
252	gi|6997239	poly(rC) binding protein 2 [Mus musculus]	659	37203	18.3	7.01	0.67	0.0342813
253	gi|7710042	IQ motif containing GTPase activating protein 1 [Mus musculus]	658	189437	17	6.07	0.43	0.0220014
254	gi|20373167	LUC7-like 2 [Mus musculus]	658	46969	19.6	10.04	0.61	0.0312113
255	gi|45592932	proteasome beta 4 subunit [Mus musculus]	657	29183	33	5.47	1.13	0.0578177
256	gi|13385958	ribosomal protein S27-like [Mus musculus]	656	9813	38.1	9.57	5.21	0.266575
257	gi|40789092	ribosomal RNA processing 12 homolog [Mus musculus]	656	144295	18.7	9.07	0.46	0.0235364
258	gi|145580629	keratin Kb40 [Mus musculus]	652	114018	1.3	8.36	0.15	0.00767491
259	gi|149266991	PREDICTED: hypothetical protein isoform 1 [Mus musculus]	651	38550	31.8	5.02	3.79	0.193919
260	gi|6754220	heterogeneous nuclear ribonucleoprotein A1 isoform a [Mus musculus]	649	34289	34.4	9.27	1.52	0.0777724
261	gi|70778976	phosphoglycerate kinase 1 [Mus musculus]	648	44921	35	8.02	1.7	0.0869823
262	gi|82934745	PREDICTED: muscle embryonic myosin heavy chain 3 [Mus musculus]	645	224736	9.9	5.62	0.26	0.0133032
263	gi|31982764	solute carrier family 7 (cationic amino acid transporter, y+ system), member 5 [Mus musculus]	644	56520	7.4	8.18	0.33	0.0168848
264	gi|19705424	proteasome 26S non-ATPase subunit 3 [Mus musculus]	642	60794	50.9	8.48	1.72	0.0880056
265	gi|149233917	PREDICTED: similar to ribosomal protein L10a [Mus musculus]	640	24987	39.2	9.94	5.58	0.285507
266	gi|13385408	ribosomal protein L11 [Mus musculus]	637	20468	30.9	9.64	1.49	0.0762375
267	gi|8393684	keratin 35 [Mus musculus]	633	48984	21.4	4.76	1.66	0.0849357
268	gi|56605979	basic transcription factor 3 [Mus musculus]	632	22017	34.3	9.52	1.7	0.0869823
269	gi|21536222	ribosomal protein S21 [Mus musculus]	626	9250	41	8.71	12.04	0.61604
270	gi|6677783	ribosomal protein L30 [Mus musculus]	623	12947	51.3	9.65	7.2	0.368396
271	gi|7304885	annexin A11 [Mus musculus]	616	54419	26.6	7.53	1.02	0.0521894
272	gi|13385624	eukaryotic translation initiation factor 2, subunit 1 alpha [Mus musculus]	612	36371	54.6	5.02	2.39	0.122287
273	gi|46430508	ribosomal protein L23a [Mus musculus]	609	17684	44.2	10.44	5.86	0.299833
274	gi|45504394	integrin beta 1 (fibronectin receptor beta) [Mus musculus]	608	91424	17.7	5.68	0.58	0.0296763
275	gi|6754744	mutS homolog 6 [Mus musculus]	607	152813	17.2	6.31	0.43	0.0220014
276	gi|6756041	tyrosine 3-monooxygenase/tryptophan 5-monooxygenase activation protein, zeta polypeptide [Mus musculus]	603	27925	33.9	4.73	2.08	0.106425
277	gi|42415475	prolyl 4-hydroxylase, beta polypeptide [Mus musculus]	601	57422	41.5	4.77	1.58	0.0808424
278	gi|6671664	calnexin [Mus musculus]	600	67635	22.2	4.5	0.69	0.0353046
279	gi|11596855	transferrin receptor [Mus musculus]	599	86076	17.7	6.13	0.45	0.0230247
280	gi|31981736	embigin [Mus musculus]	598	37527	13	5.7	0.66	0.0337696
281	gi|31981592	EH-domain containing 4 [Mus musculus]	595	61670	30.9	6.33	1.07	0.0547477
282	gi|6677995	solute carrier family 16, member 1 [Mus musculus]	595	53860	12.4	7.42	0.52	0.0266064
283	gi|114145505	heat shock protein 105 [Mus musculus]	591	97316	21	5.39	0.44	0.0225131
284	gi|6678832	minichromosome maintenance complex component 6 [Mus musculus]	590	93721	14.6	5.32	0.36	0.0184198
285	gi|18250296	ribosomal protein L24 [Mus musculus]	590	17882	29.3	11.26	2.99	0.152987
286	gi|6755376	ribosomal protein S7 [Mus musculus]	588	22113	65.5	10.09	13.66	0.698929
287	gi|27734086	inhibitor of kappa light polypeptide enhancer in B-cells, kinase complex-associated protein [Mus musculus]	586	151060	14.6	5.63	0.38	0.0194431
288	gi|6680924	cofilin 1, non-muscle [Mus musculus]	586	18776	50.6	8.22	2.18	0.111542
289	gi|13385384	proteasome 26S non-ATPase subunit 12 [Mus musculus]	584	53261	29.2	6.66	0.93	0.0475844
290	gi|149253187	PREDICTED: retinoblastoma-associated factor 600 isoform 1 [Mus musculus]	583	578883	6.9	5.72	0.13	0.00665159
291	gi|149249995	PREDICTED: hypothetical protein [Mus musculus]	583	41315	31.1	9.49	0.71	0.0363279
292	gi|6755040	profilin 1 [Mus musculus]	580	15119	53.6	8.46	3.14	0.160661
293	gi|6677699	radixin [Mus musculus]	579	68599	22	5.84	0.75	0.0383746
294	gi|9256519	ribosomal protein, large, P1 [Mus musculus]	579	11582	66.7	4.28	1.84	0.0941456
295	gi|13430890	histone 1, H1e [Mus musculus]	575	21964	24.7	11.1	2.59	0.13252
296	gi|6679501	protease (prosome, macropain) 26S subunit, ATPase 1 [Mus musculus]	574	49325	40.9	5.87	1.82	0.0931223
297	gi|6755100	ErbB3-binding protein 1 [Mus musculus]	573	44013	35.8	6.41	2.18	0.111542
298	gi|31982726	serine/arginine-rich protein specific kinase 1 [Mus musculus]	573	73670	21.3	5.82	0.55	0.0281413
299	gi|6677807	ribosomal protein S5 [Mus musculus]	571	23046	26.5	9.73	1.58	0.0808424
300	gi|6753036	aldehyde dehydrogenase 2, mitochondrial [Mus musculus]	571	57015	29.9	7.53	1.19	0.0608876
301	gi|45598372	brain abundant, membrane attached signal protein 1 [Mus musculus]	569	22074	26.5	4.5	1.03	0.0527011
302	gi|12584968	equilibrative nucleoside transporter 1 [Mus musculus]	565	50898	10.9	8.69	0.21	0.0107449
303	gi|6753374	cadherin 1 [Mus musculus]	561	98736	18.4	4.7	0.34	0.0173965
304	gi|13507601	regulator of nonsense transcripts 1 [Mus musculus]	559	123917	23.4	6.24	0.64	0.0327463
305	gi|7657011	damage specific DNA binding protein 1 [Mus musculus]	559	128027	21.4	5.14	0.57	0.0291647
306	gi|83921618	villin 2 [Mus musculus]	558	69478	21	5.83	0.82	0.0419562
307	gi|12584984	pescadillo homolog 1, containing BRCT domain [Mus musculus]	556	68209	13.7	6.41	0.46	0.0235364
308	gi|30524920	guanine nucleotide binding protein-like 3 (nucleolar) long isoform [Mus musculus]	552	61376	34	9.21	0.87	0.0445145
309	gi|33563256	guanine nucleotide binding protein, alpha inhibiting 3 [Mus musculus]	551	41082	26.6	5.5	1.17	0.0598643
310	gi|46049022	proteasome, 26S, non-ATPase regulatory subunit 6 [Mus musculus]	545	45792	37.3	5.38	2.04	0.104379
311	gi|33147082	HLA-B-associated transcript 3 [Mus musculus]	543	121475	8.1	5.46	0.14	0.00716325
312	gi|117168301	laminin, alpha 1 precursor [Mus musculus]	539	347225	8.4	6.28	0.17	0.00869823
313	gi|31981945	ribosomal protein L13a [Mus musculus]	538	23563	39.4	11.02	2.78	0.142242
314	gi|40068493	DEAD box polypeptide 17 isoform 1 [Mus musculus]	537	73166	15.3	8.88	0.55	0.0281413
315	gi|6754854	nidogen 1 [Mus musculus]	536	139387	22.3	5.25	0.45	0.0230247
316	gi|149269353	PREDICTED: similar to ribosomal protein S2 isoform 2 [Mus musculus]	530	28545	34	9.2	3.69	0.188803
317	gi|21313162	RAB1B, member RAS oncogene family [Mus musculus]	529	22344	46.8	5.55	1.66	0.0849357
318	gi|6755210	proteasome 26S non-ATPase subunit 13 [Mus musculus]	525	43124	51.3	5.46	1.81	0.0926106
319	gi|6679108	nucleophosmin 1 [Mus musculus]	525	32711	36.6	4.62	1.89	0.0967039
320	gi|76677895	fuse-binding protein-interacting repressor isoform b [Mus musculus]	524	58679	36.6	5.25	1.03	0.0527011
321	gi|6680716	ADP-ribosylation factor 1 [Mus musculus]	523	20741	43.1	6.32	3.48	0.178058
322	gi|31981382	inosine 5~-phosphate dehydrogenase 2 [Mus musculus]	519	56179	36	6.84	1.49	0.0762375
323	gi|148271067	myeloid-associated differentiation marker [Mus musculus]	516	36003	5.3	8.69	0.09	0.00460495
324	gi|70778915	moesin [Mus musculus]	512	67839	22.4	6.22	0.68	0.0347929
325	gi|6678359	transketolase [Mus musculus]	511	68272	30	7.23	0.84	0.0429795
326	gi|6678826	minichromosome maintenance deficient 2 mitotin [Mus musculus]	509	102668	18.4	5.52	0.46	0.0235364
327	gi|16716381	lysyl-tRNA synthetase [Mus musculus]	505	68253	18.7	5.65	0.76	0.0388862
328	gi|31982373	fibrillarin [Mus musculus]	500	34400	41.9	10.25	3.36	0.171918
329	gi|13385036	ribosomal protein L15 [Mus musculus]	498	24245	38.7	11.62	2.21	0.113077
330	gi|134031937	thyrotropin releasing hormone [Mus musculus]	496	29348	31.2	5.63	1.93	0.0987505
331	gi|20846986	PREDICTED: similar to ribosomal protein S25 [Mus musculus]	496	13814	27.2	10.06	4.88	0.24969
332	gi|21703762	PCI domain containing 1 (herpesvirus entry mediator) [Mus musculus]	494	42946	40.1	5.5	1.43	0.0731675
333	gi|27754103	proteasome 26S ATPase subunit 6 [Mus musculus]	491	44430	27	7.1	0.78	0.0399095
334	gi|31560110	GTP binding protein 4 [Mus musculus]	485	74465	27.3	9.55	0.83	0.0424678
335	gi|7305189	integrin alpha 3 [Mus musculus]	485	117869	16.1	6.12	0.43	0.0220014
336	gi|6679891	alpha glucosidase 2 alpha neutral subunit [Mus musculus]	482	109791	24.4	5.75	0.6	0.0306996
337	gi|124486955	versican [Mus musculus]	479	368720	5.9	4.54	0.14	0.00716325
338	gi|27229048	5-aminoimidazole-4-carboxamide ribonucleotide formyltransferase/IMP cyclohydrolase [Mus musculus]	479	64687	32.1	6.3	1	0.0511661
339	gi|124248577	proteasome 26S ATPase subunit 4 [Mus musculus]	475	47493	46.2	5.09	1.24	0.0634459
340	gi|93102415	phosphoribosylglycinamide formyltransferase [Mus musculus]	470	108633	20.2	6.25	0.47	0.0240481
341	gi|6754524	lactate dehydrogenase A [Mus musculus]	469	36817	45.5	7.62	2.06	0.105402
342	gi|21426823	histone 1, H1a [Mus musculus]	466	21772	19.2	10.93	1.73	0.0885173
343	gi|32880197	heterogeneous nuclear ribonucleoprotein A2/B1 isoform 2 [Mus musculus]	465	32497	44.2	8.74	1.4	0.0716325
344	gi|52353955	3-phosphoglycerate dehydrogenase [Mus musculus]	464	57347	16.7	6.12	0.48	0.0245597
345	gi|21426889	ribosomal protein S11 [Mus musculus]	464	18590	53.8	10.31	6.43	0.328998
346	gi|31981163	DEAD (Asp-Glu-Ala-Asp) box polypeptide 18 [Mus musculus]	462	74476	19.1	9.54	0.68	0.0347929
347	gi|110625979	eukaryotic translation elongation factor 1 gamma [Mus musculus]	461	50371	24.9	6.31	1.01	0.0516777
348	gi|58037145	small nuclear ribonucleoprotein D2 [Mus musculus]	459	13632	55.9	9.92	3.77	0.192896
349	gi|21539655	U5 snRNP-associated 102 kDa protein [Mus musculus]	457	107453	18.7	8.31	0.48	0.0245597
350	gi|46519156	ribosomal protein S24 isoform 1 [Mus musculus]	454	15059	30.8	10.89	5.22	0.267087
351	gi|7106389	proteasome (prosome, macropain) subunit, alpha type 7 [Mus musculus]	452	28009	41.9	8.59	1.46	0.0747025
352	gi|20909742	PREDICTED: similar to RPL10L protein [Mus musculus]	450	24998	45.3	10.13	3.51	0.179593
353	gi|50845420	prostaglandin F2 receptor negative regulator precursor [Mus musculus]	450	99629	17.9	6.16	0.62	0.031723
354	gi|40254489	interferon induced transmembrane protein 1 [Mus musculus]	447	11773	16	7.68	1.16	0.0593526
355	gi|61098092	S-adenosylhomocysteine hydrolase [Mus musculus]	447	48156	22.7	5.98	0.94	0.0480961
356	gi|29789347	structural maintenance of chromosomes 4 [Mus musculus]	446	147602	14.6	6.91	0.39	0.0199548
357	gi|22095003	splicing factor 3a, subunit 3 [Mus musculus]	446	59147	22.8	5.23	0.81	0.0414445
358	gi|58037465	Ribosomal protein L18A [Mus musculus]	446	21004	45.5	10.73	4.12	0.210804
359	gi|21539593	interferon induced transmembrane protein 3 [Mus musculus]	443	15116	32.1	6.89	1.76	0.0900523
360	gi|112421097	SWI/SNF related, matrix associated, actin dependent regulator of chromatin, subfamily c, member 1 [Mus musculus]	440	123326	16.4	5.5	0.41	0.0209781
361	gi|116517301	polypyrimidine tract binding protein 1 isoform 1 [Mus musculus]	439	59456	20.7	9.21	0.71	0.0363279
362	gi|12963505	hnRNP-associated with lethal yellow [Mus musculus]	437	31276	24	9.41	1.24	0.0634459
363	gi|6754724	proteasome (prosome, macropain) 26S subunit, non-ATPase, 7 [Mus musculus]	437	36574	35.2	6.29	1.38	0.0706092
364	gi|86990450	myosin IB [Mus musculus]	434	129509	15.9	9.32	0.35	0.0179081
365	gi|114145561	keratin complex 2, basic, gene 8 [Mus musculus]	434	54531	18.6	5.7	0.7	0.0358163
366	gi|22165392	non-SMC condensin I complex, subunit D2 [Mus musculus]	432	156749	16.8	6.02	0.36	0.0184198
367	gi|7106387	proteasome (prosome, macropain) subunit, alpha type 5 [Mus musculus]	431	26565	46.5	4.74	1.9	0.0972155
368	gi|6678920	Moloney leukemia virus 10 [Mus musculus]	431	114329	16.1	9.17	0.25	0.0127915
369	gi|16905115	metastasis associated 3 [Mus musculus]	430	67719	18.8	9.05	0.53	0.027118
370	gi|6678055	small nuclear ribonucleoprotein D1 [Mus musculus]	427	13273	54.6	11.56	6.81	0.348441
371	gi|112363094	netrin 1 [Mus musculus]	426	70104	15.9	9.1	0.44	0.0225131
372	gi|33859484	minichromosome maintenance deficient 3 [Mus musculus]	420	92230	12.6	5.36	0.32	0.0163731
373	gi|6679503	proteasome (prosome, macropain) 26S subunit, ATPase 3 [Mus musculus]	414	49690	20.6	5.13	0.57	0.0291647
374	gi|6755266	Rac GTPase-activating protein 1 [Mus musculus]	411	70856	21	8.78	0.65	0.0332579
375	gi|13195604	ribosomal protein S23 [Mus musculus]	410	15969	30.1	10.5	1.62	0.082889
376	gi|19526794	CD 81 antigen [Mus musculus]	409	26481	11.9	5.54	0.61	0.0312113
377	gi|6680027	glutamate dehydrogenase 1 [Mus musculus]	409	61640	31.4	8.05	1.18	0.060376
378	gi|111607430	interleukin enhancer binding factor 3 isoform 1 [Mus musculus]	407	98104	18.2	9.03	0.39	0.0199548
379	gi|26080429	aldehyde dehydrogenase 16 family, member A1 [Mus musculus]	403	85543	15.6	5.9	0.4	0.0204664
380	gi|6753882	FK506 binding protein 4 [Mus musculus]	400	51939	29.7	5.54	1.22	0.0624226
381	gi|13507626	interferon induced transmembrane protein 2 [Mus musculus]	399	15961	29.9	6.81	1.16	0.0593526
382	gi|40254525	tropomyosin 3, gamma [Mus musculus]	397	33357	29.2	4.73	1.13	0.0578177
383	gi|6996913	annexin A2 [Mus musculus]	397	38937	34.8	7.55	1.26	0.0644693
384	gi|38230105	proline-, glutamic acid-, leucine-rich protein 1 [Mus musculus]	396	119291	11.8	4.31	0.35	0.0179081
385	gi|6754482	keratin 18 [Mus musculus]	395	47475	16.5	5.22	0.6	0.0306996
386	gi|40254375	L-threonine dehydrogenase [Mus musculus]	394	41750	29.5	8.65	0.84	0.0429795
387	gi|33563282	proteasome (prosome, macropain) subunit, alpha type 1 [Mus musculus]	394	29813	36.5	6	1.33	0.0680509
388	gi|31980922	eukaryotic translation elongation factor 1 beta 2 [Mus musculus]	394	24849	20.4	4.53	0.46	0.0235364
389	gi|7710086	RAB10, member RAS oncogene family [Mus musculus]	393	22755	17	8.59	0.73	0.0373512
390	gi|6753138	Na+/K+ -ATPase beta 1 subunit [Mus musculus]	392	35571	12.5	8.83	0.43	0.0220014
391	gi|31543974	tyrosine 3-monooxygenase/tryptophan 5-monooxygenase activation protein, beta polypeptide [Mus musculus]	391	28183	36.6	4.77	1.73	0.0885173
392	gi|7305447	ribosomal protein S26 [Mus musculus]	390	13269	33.9	11.01	2.13	0.108984
393	gi|13385652	ribosomal protein S20 [Mus musculus]	389	13478	29.4	9.95	3.89	0.199036
394	gi|19527092	regulator of chromosome condensation 1 [Mus musculus]	389	45359	29.5	8.34	0.88	0.0450261
395	gi|126723336	B-cell receptor-associated protein 37 [Mus musculus]	388	33276	35.8	9.83	1.59	0.0813541
396	gi|21312814	processing of precursors 1 homolog isoform 2 [Mus musculus]	388	115723	10	9.45	0.25	0.0127915
397	gi|124487372	low density lipoprotein receptor-related protein 2 [Mus musculus]	387	537628	3.8	4.94	0.08	0.00409329
398	gi|124487099	heterogeneous nuclear ribonucleoprotein U-like 2 [Mus musculus]	384	85515	12.8	4.83	0.3	0.0153498
399	gi|38372907	DEAD (Asp-Glu-Ala-Asp) box polypeptide 39 [Mus musculus]	380	49549	21.5	5.46	0.57	0.0291647
400	gi|6680193	histone deacetylase 1 [Mus musculus]	380	55610	26.8	5.31	0.58	0.0296763
401	gi|148277039	alpha-2-macroglobulin precursor [Mus musculus]	379	165674	2.8	6.18	0.17	0.00869823
402	gi|31560653	phosphofructokinase, liver, B-type [Mus musculus]	379	86104	19.5	6.74	0.35	0.0179081
403	gi|149254294	PREDICTED: similar to insulinoma protein (rig) isoform 1 [Mus musculus]	378	17061	64.8	10.39	9.45	0.483519
404	gi|18390321	replication protein A1 [Mus musculus]	377	69621	28.4	8.13	0.74	0.0378629
405	gi|6756039	tyrosine 3-monooxygenase/tryptophan 5-monooxygenase activation protein, theta polypeptide [Mus musculus]	376	28046	20.8	4.69	0.96	0.0491194
406	gi|18079341	eukaryotic translation initiation factor 3, subunit 3 (gamma) [Mus musculus]	372	39978	28.1	6.2	1.22	0.0624226
407	gi|21357425	keratin 82 [Mus musculus]	371	58673	9.1	5.99	0.39	0.0199548
408	gi|27369782	gem (nuclear organelle) associated protein 5 [Mus musculus]	370	169080	8.1	6.25	0.21	0.0107449
409	gi|116089273	guanosine diphosphate (GDP) dissociation inhibitor 2 [Mus musculus]	370	51018	45.8	5.93	1.9	0.0972155
410	gi|23956166	cisplatin resistance-associated overexpressed protein [Mus musculus]	368	58856	11.4	9.96	0.31	0.0158615
411	gi|37718983	RAB35, member RAS oncogene family [Mus musculus]	367	23296	32.8	8.52	0.96	0.0491194
412	gi|31981828	coatomer protein complex subunit alpha [Mus musculus]	367	140031	9.7	7.69	0.23	0.0117682
413	gi|6753738	eukaryotic translation initiation factor 2, subunit 3, structural gene X-linked [Mus musculus]	367	51603	30.1	8.66	0.64	0.0327463
414	gi|29789016	myosin, light polypeptide 1 [Mus musculus]	367	20695	33	4.98	1.47	0.0752141
415	gi|30794206	splicing factor 3b, subunit 2 [Mus musculus]	366	98237	19.2	5.46	0.43	0.0220014
416	gi|74229034	importin 7 [Mus musculus]	366	120721	13.5	4.7	0.27	0.0138148
417	gi|19527358	nuclear matrix protein SNEV [Mus musculus]	365	55661	33.9	6.14	0.78	0.0399095
418	gi|8394027	alpha isoform of regulatory subunit A, protein phosphatase 2 [Mus musculus]	362	66079	20.9	5	0.4	0.0204664
419	gi|31981942	U2 small nuclear ribonucleoprotein polypeptide A~ [Mus musculus]	362	28428	40.4	8.72	1.71	0.087494
420	gi|22094075	solute carrier family 25, member 5 [Mus musculus]	358	33138	24.5	9.74	0.95	0.0486078
421	gi|9055370	eukaryotic translation initiation factor 3, subunit 2 (beta) [Mus musculus]	356	36837	38.8	5.38	1.36	0.0695859
422	gi|83649709	ataxin 10 [Mus musculus]	353	54300	30.5	5.12	1.03	0.0527011
423	gi|38372905	cell line NK14 derived transforming oncogene [Mus musculus]	352	23824	27.5	9.15	0.69	0.0353046
424	gi|31981147	leucine aminopeptidase 3 [Mus musculus]	351	56549	29.3	7.14	0.86	0.0440028
425	gi|47059484	retinoblastoma binding protein 4 [Mus musculus]	350	47911	30.4	4.74	0.59	0.030188
426	gi|21312650	nucleolar RNA helicase homolog [Mus musculus]	349	61573	11.7	9.26	0.37	0.0189314
427	gi|21312728	EBNA1 binding protein 2 [Mus musculus]	343	34795	31	10.08	1.27	0.0649809
428	gi|10946574	creatine kinase, brain [Mus musculus]	340	42971	38.6	5.4	0.81	0.0414445
429	gi|94385943	PREDICTED: hypothetical protein [Mus musculus]	339	12236	36.5	11.36	4.66	0.238434
430	gi|12963737	chromosome segregation 1-like [Mus musculus]	339	111183	11.4	5.52	0.34	0.0173965
431	gi|19526912	suppression of tumorigenicity 13 [Mus musculus]	336	41801	16.7	5.19	0.58	0.0296763
432	gi|31560030	tropomyosin 1, alpha [Mus musculus]	335	32746	25.7	4.71	1.39	0.0711208
433	gi|114205431	ATP-binding cassette, subfamily E, member 1 [Mus musculus]	334	68240	13	8.63	0.39	0.0199548
434	gi|83745122	catenin, delta 1 isoform 1 [Mus musculus]	334	105430	12.7	6.41	0.32	0.0163731
435	gi|6755198	proteasome (prosome, macropain) subunit, alpha type 6 [Mus musculus]	334	27811	33.7	6.34	1.47	0.0752141
436	gi|125347396	SWI/SNF related, matrix associated, actin dependent regulator of chromatin, subfamily d, member 1 [Mus musculus]	334	58493	23.5	9.31	0.64	0.0327463
437	gi|6678674	lactate dehydrogenase B [Mus musculus]	332	36834	29.6	5.7	1.17	0.0598643
438	gi|124430514	DEAD (Asp-Glu-Ala-Asp) box polypeptide 23 [Mus musculus]	329	95778	17.7	9.6	0.4	0.0204664
439	gi|17998694	fragile X mental retardation gene 1, autosomal homolog [Mus musculus]	329	61178	25.4	6.02	0.6	0.0306996
440	gi|112293273	minichromosome maintenance deficient 5, cell division cycle 46 [Mus musculus]	329	83152	22.1	8.57	0.47	0.0240481
441	gi|110835723	DEAH (Asp-Glu-Ala-His) box polypeptide 15 isoform 2 [Mus musculus]	329	91748	14.3	7.12	0.37	0.0189314
442	gi|31542366	cell division cycle 2 homolog A [Mus musculus]	329	34142	37	8.39	1.77	0.090564
443	gi|31543942	vinculin [Mus musculus]	328	117215	16.8	5.77	0.43	0.0220014
444	gi|21426893	histone 1, H1b [Mus musculus]	327	22562	22.4	10.91	1.64	0.0839124
445	gi|6756037	tyrosine 3-monooxygenase/tryptophan 5-monooxygenase activation protein, eta polypeptide [Mus musculus]	322	28365	32.9	4.81	1.17	0.0598643
446	gi|125490378	nuclear autoantigenic sperm protein isoform 2 [Mus musculus]	321	84247	15.1	4.35	0.26	0.0133032
447	gi|56699423	neural precursor cell expressed, developmentally down-regulated gene 4 [Mus musculus]	321	103155	11.7	5.12	0.13	0.00665159
448	gi|21704096	TAR DNA binding protein isoform 1 [Mus musculus]	320	44918	12.1	6.26	0.43	0.0220014
449	gi|6679439	peptidylprolyl isomerase A [Mus musculus]	319	18131	37.2	7.74	2.93	0.149917
450	gi|12963655	ribosomal protein L38 [Mus musculus]	318	8256	48.6	10.1	7.47	0.382211
451	gi|51491880	metastasis-associated gene family, member 2 [Mus musculus]	317	75724	16.9	9.71	0.59	0.030188
452	gi|10946940	RAB2, member RAS oncogene family [Mus musculus]	317	23704	32.1	6.08	0.69	0.0353046
453	gi|16716589	ribosomal protein L31 [Mus musculus]	316	14454	48.8	10.54	3.41	0.174476
454	gi|114052106	small nuclear ribonucleoprotein polypeptide A [Mus musculus]	314	31814	34.1	9.81	1.21	0.061911
455	gi|134031976	leucine-rich PPR motif-containing protein [Mus musculus]	313	157770	7.8	6.42	0.15	0.00767491
456	gi|94383743	PREDICTED: CCR4-NOT transcription complex, subunit 1 isoform 2 [Mus musculus]	311	268975	6.5	6.65	0.14	0.00716325
457	gi|6680059	glypican 4 [Mus musculus]	309	63659	15.6	5.96	0.29	0.0148382
458	gi|13399308	related RAS viral (r-ras) oncogene homolog 2 [Mus musculus]	309	23668	36.3	6	0.94	0.0480961
459	gi|9790069	HLA-B-associated transcript 1A [Mus musculus]	307	49460	21.5	5.44	0.57	0.0291647
460	gi|18390323	RAB14, member RAS oncogene family [Mus musculus]	305	24110	33	5.85	0.68	0.0347929
461	gi|15426055	coatomer protein complex, subunit beta 1 [Mus musculus]	304	108138	11.9	5.69	0.23	0.0117682
462	gi|149267883	PREDICTED: similar to S-adenosylhomocysteine hydrolase [Mus musculus]	302	23592	32.9	5.55	1.21	0.061911
463	gi|6755566	solute carrier family 9 (sodium/hydrogen exchanger), isoform 3 regulator 1 [Mus musculus]	299	38862	20.3	5.63	0.5	0.025583
464	gi|8567402	splicing factor, arginine/serine-rich 3 (SRp20) [Mus musculus]	298	19546	34.8	11.64	3.18	0.162708
465	gi|6755478	splicing factor, arginine/serine-rich 2 [Mus musculus]	297	25461	16.3	11.86	0.45	0.0230247
466	gi|13384876	hypothetical protein LOC66276 [Mus musculus]	297	14090	27.6	11.47	0.91	0.0465611
467	gi|40254577	ribosomal protein S12 [Mus musculus]	297	14905	40.2	6.81	4.19	0.214386
468	gi|41152517	H2A histone family, member Y [Mus musculus]	297	39882	30.4	9.81	0.75	0.0383746
469	gi|119226243	splicing factor, arginine/serine-rich 5 [Mus musculus]	297	30987	25.3	11.56	0.84	0.0429795
470	gi|148540073	DEAD (Asp-Glu-Ala-Asp) box polypeptide 20 [Mus musculus]	297	92565	16.4	6.3	0.28	0.0143265
471	gi|6677775	ribosomal protein L22 [Mus musculus]	296	14807	46.1	9.21	1.29	0.0660042
472	gi|31981534	proteasome (prosome, macropain) subunit, alpha type 3 [Mus musculus]	296	28700	27.5	5.4	0.93	0.0475844
473	gi|13385280	SERPINE1 mRNA binding protein 1 [Mus musculus]	294	44741	19.7	8.6	0.77	0.0393979
474	gi|31543976	3-monooxgenase/tryptophan 5-monooxygenase activation protein, gamma polypeptide [Mus musculus]	294	28456	31.6	4.8	1.17	0.0598643
475	gi|19111156	HELG [Mus musculus]	294	137723	8.5	8.97	0.23	0.0117682
476	gi|134031994	proteasome (prosome, macropain) subunit, alpha type 2 [Mus musculus]	293	26024	39.3	6.92	1.63	0.0834007
477	gi|47059151	GLI pathogenesis-related 2 [Mus musculus]	293	17194	16.9	9.54	0.43	0.0220014
478	gi|28076885	histone aminotransferase 1 [Mus musculus]	291	49589	24.5	5.96	0.47	0.0240481
479	gi|124486895	phosphogluconate dehydrogenase [Mus musculus]	290	53726	10.1	6.81	0.27	0.0138148
480	gi|6753440	claudin 4 [Mus musculus]	290	22779	13.3	8.65	0.32	0.0163731
481	gi|75677555	peroxidasin [Mus musculus]	289	167652	15.9	6.73	0.21	0.0107449
482	gi|31981327	proteasome (prosome, macropain) subunit, beta type 2 [Mus musculus]	288	23023	25.4	6.43	1.26	0.0644693
483	gi|110347402	DNA methyltransferase (cytosine-5) 1 [Mus musculus]	288	185372	6.7	7.92	0.19	0.00972155
484	gi|149249577	PREDICTED: similar to Thrombospondin 1 [Mus musculus]	286	142559	8.9	4.85	0.23	0.0117682
485	gi|77404392	staphylococcal nuclease domain containing 1 [Mus musculus]	286	102709	15.6	7.08	0.29	0.0148382
486	gi|31560517	ribosomal protein L27a [Mus musculus]	285	16709	38.5	11.12	2.01	0.102844
487	gi|39930335	ATP-binding cassette, sub-family F (GCN20), member 1 [Mus musculus]	285	95343	13.4	6.15	0.27	0.0138148
488	gi|6755202	proteasome beta 3 subunit [Mus musculus]	284	23235	31.7	6.15	0.96	0.0491194
489	gi|66955886	androgen-induced proliferation inhibitor [Mus musculus]	283	165570	6.4	8.71	0.1	0.00511661
490	gi|7106453	zinc finger RNA binding protein [Mus musculus]	282	115447	9.9	9.21	0.22	0.0112565
491	gi|13385434	phosphoribosylaminoimidazole carboxylase, phosphoribosylaminoimidazole succinocarboxamide synthetase [Mus musculus]	281	47717	17.9	6.94	0.82	0.0419562
492	gi|115511018	ubiquitin specific protease 9, X chromosome [Mus musculus]	281	293509	3.5	5.54	0.09	0.00460495
493	gi|42558248	cell cycle associated protein 1 [Mus musculus]	281	78292	9.6	5.14	0.13	0.00665159
494	gi|8567400	ribosomal protein L27 [Mus musculus]	277	15788	39.7	10.56	2.22	0.113589
495	gi|86198316	protein disulfide isomerase associated 4 [Mus musculus]	276	72667	16.7	5.08	0.36	0.0184198
496	gi|26986617	sulfatase 1 [Mus musculus]	275	102170	8.3	9.17	0.25	0.0127915
497	gi|29788787	NS1-associated protein 1 isoform 2 [Mus musculus]	275	62861	18.9	7.18	0.43	0.0220014
498	gi|46519149	BAP28 protein [Mus musculus]	272	244255	8.8	6.54	0.2	0.0102332
499	gi|25742730	ribosomal protein L32 [Mus musculus]	271	15964	29.6	11.32	1.62	0.082889
500	gi|149262992	PREDICTED: similar to Protein disulfide isomerase associated 6 [Mus musculus]	269	43230	22.3	6.28	0.56	0.028653
501	gi|6754036	glutamate oxaloacetate transaminase 2, mitochondrial [Mus musculus]	268	47780	15.3	9.13	0.4	0.0204664
502	gi|31980994	DnaJ (Hsp40) homolog, subfamily C, member 7 [Mus musculus]	268	57238	9.5	6.11	0.25	0.0127915
503	gi|7242205	cytoplasmic FMR1 interacting protein 1 [Mus musculus]	266	146767	10.1	6.53	0.22	0.0112565
504	gi|84794552	phosphatidylethanolamine binding protein 1 [Mus musculus]	265	20988	44.9	5.19	1.1	0.0562827
505	gi|94390383	PREDICTED: similar to La ribonucleoprotein domain family, member 1 [Mus musculus]	264	129936	12.2	9.4	0.28	0.0143265
506	gi|34915988	basigin isoform 1 [Mus musculus]	264	42874	18.8	5.56	0.68	0.0347929
507	gi|149261105	PREDICTED: down-regulated in metastasis isoform 1 [Mus musculus]	264	320351	4.1	8.33	0.08	0.00409329
508	gi|31543689	arginine/serine-rich splicing factor 6 [Mus musculus]	263	39120	15.3	11.46	0.28	0.0143265
509	gi|91932791	thyroid hormone receptor interactor 12 [Mus musculus]	261	226097	2.6	8.64	0.06	0.00306996
510	gi|149268949	PREDICTED: similar to ORF1 [Mus musculus]	261	42955	22.1	9.36	0.35	0.0179081
511	gi|7948999	peroxiredoxin 4 [Mus musculus]	260	31261	10.6	6.67	0.5	0.025583
512	gi|29788770	nuclear mitotic apparatus protein 1 [Mus musculus]	259	236599	4.3	5.68	0.12	0.00613993
513	gi|27229058	DEAD (Asp-Glu-Ala-Asp) box polypeptide 47 [Mus musculus]	257	50949	18.9	9.19	0.46	0.0235364
514	gi|32189434	immunoglobulin superfamily, member 8 [Mus musculus]	257	65592	14.4	7.96	0.22	0.0112565
515	gi|116256512	heterogeneous nuclear ribonucleoprotein D isoform a [Mus musculus]	256	38501	6.8	7.62	0.18	0.00920989
516	gi|31560574	integrin alpha 5 [Mus musculus]	256	116084	8.6	5.65	0.15	0.00767491
517	gi|20149756	eukaryotic translation initiation factor 4A, isoform 3 [Mus musculus]	256	47095	26	6.3	1.25	0.0639576
518	gi|15809048	suppressor of Ty 16 homolog [Mus musculus]	255	120221	11.3	5.42	0.27	0.0138148
519	gi|6755809	talin 1 [Mus musculus]	253	271832	1.6	5.82	0.04	0.00204664
520	gi|91598896	metastasis associated 1 [Mus musculus]	252	79767	10	9.48	0.27	0.0138148
521	gi|6679583	RAB11B, member RAS oncogene family [Mus musculus]	250	24589	30.7	5.64	1.15	0.058841
522	gi|30519925	hypothetical protein LOC28126 [Mus musculus]	250	21183	40.4	9.91	1.42	0.0726558
523	gi|21704144	methionine adenosyltransferase II, alpha [Mus musculus]	249	44003	18.2	6.02	0.44	0.0225131
524	gi|22122585	splicing factor, arginine/serine-rich 7 [Mus musculus]	248	27589	21.4	11.83	0.98	0.0501428
525	gi|58037267	protein disulfide isomerase-associated 6 [Mus musculus]	248	49058	20	5.05	0.48	0.0245597
526	gi|23956214	splicing factor proline/glutamine rich (polypyrimidine tract binding protein associated) [Mus musculus]	247	75508	11.9	9.45	0.29	0.0148382
527	gi|6680297	DnaJ (Hsp40) homolog, subfamily A, member 1 [Mus musculus]	246	45581	27.2	6.65	0.75	0.0383746
528	gi|124487319	citron [Mus musculus]	246	237268	5.7	6.16	0.1	0.00511661
529	gi|145966883	proteasome (prosome, macropain) 26S subunit, non-ATPase, 14 [Mus musculus]	245	34726	37.4	6.06	0.73	0.0373512
530	gi|112807186	GCN1 general control of amino-acid synthesis 1-like 1 [Mus musculus]	244	295628	4.9	7.14	0.1	0.00511661
531	gi|47271396	GNAS complex locus isoform a [Mus musculus]	244	122513	4.3	4.72	0.08	0.00409329
532	gi|31560731	ATPase, H+ transporting, lysosomal V1 subunit A [Mus musculus]	244	68625	12.3	5.42	0.32	0.0163731
533	gi|13385374	RAB5A, member RAS oncogene family [Mus musculus]	243	23812	22.3	8.32	0.69	0.0353046
534	gi|62000642	hypothetical protein LOC245109 [Mus musculus]	242	58704	14.4	6.18	0.31	0.0158615
535	gi|31981400	phenylalanyl-tRNA synthetase, beta subunit [Mus musculus]	242	66340	16.3	6.69	0.47	0.0240481
536	gi|113866024	RAB5C, member RAS oncogene family [Mus musculus]	242	23626	15.7	8.64	0.49	0.0250714
537	gi|6680067	glucose phosphate isomerase 1 [Mus musculus]	242	62956	24.6	7.75	0.5	0.025583
538	gi|18079339	aconitase 2, mitochondrial [Mus musculus]	241	86151	16.4	8.08	0.4	0.0204664
539	gi|13195674	RAB6A, member RAS oncogene family [Mus musculus]	240	23689	17.3	5.42	0.49	0.0250714
540	gi|31982059	retinoblastoma binding protein 7 [Mus musculus]	239	48129	19.5	4.89	0.59	0.030188
541	gi|87162464	histone deacetylase 2 [Mus musculus]	239	55865	18	5.59	0.41	0.0209781
542	gi|124486835	BAT2 domain containing 1 [Mus musculus]	238	311330	4.2	9.14	0.1	0.00511661
543	gi|149261084	PREDICTED: TBP-interacting protein isoform 1 [Mus musculus]	238	160752	12.2	6.86	0.27	0.0138148
544	gi|20070412	ATP synthase, H+ transporting, mitochondrial F1 complex, O subunit [Mus musculus]	238	23406	36.2	10	1.23	0.0629343
545	gi|51921299	cationic amino acid transporter 5 [Mus musculus]	237	69516	10.2	6.32	0.15	0.00767491
546	gi|62234487	plasma membrane calcium ATPase 1 [Mus musculus]	237	135631	11.6	5.66	0.15	0.00767491
547	gi|31560449	aspartyl aminopeptidase [Mus musculus]	236	52744	9.1	7.01	0.27	0.0138148
548	gi|40353214	suppressor of zeste 12 homolog [Mus musculus]	236	83715	16.5	8.98	0.31	0.0158615
549	gi|6680309	heat shock protein 1 (chaperonin 10) [Mus musculus]	235	10956	52	7.93	1.98	0.101309
550	gi|13385044	ribosomal protein L35 [Mus musculus]	234	14544	29.3	11.05	1.86	0.0951689
551	gi|21312044	eukaryotic translation initiation factor 3, subunit 12 [Mus musculus]	234	25356	17.9	4.81	0.45	0.0230247
552	gi|6677777	ribosomal protein L26 [Mus musculus]	233	17248	30.3	10.55	3.2	0.163731
553	gi|31982099	proteasome (prosome, macropain) subunit, beta type 6 [Mus musculus]	231	21995	14.9	5.14	0.53	0.027118
554	gi|36031035	chondroitin sulfate proteoglycan 6 [Mus musculus]	231	141867	9.3	6.77	0.26	0.0133032
555	gi|145587104	X-ray repair complementing defective repair in Chinese hamster cells 6 [Mus musculus]	230	69727	13	6.12	0.26	0.0133032
556	gi|6755965	voltage-dependent anion channel 2 [Mus musculus]	230	32340	21.4	7.44	0.63	0.0322346
557	gi|6679299	prohibitin [Mus musculus]	229	29859	28.7	5.57	1.09	0.055771
558	gi|21313560	dimethyladenosine transferase [Mus musculus]	229	35537	31.3	10.01	0.87	0.0445145
559	gi|33468981	nuclear VCP-like [Mus musculus]	228	95386	10.6	6.02	0.18	0.00920989
560	gi|21312564	calponin 3, acidic [Mus musculus]	228	36577	20.6	5.46	0.41	0.0209781
561	gi|37537520	muscle protein684 [Mus musculus]	228	27514	39.9	8.33	1.5	0.0767491
562	gi|149268186	PREDICTED: hypothetical protein LOC207932 [Mus musculus]	228	267426	2.1	6.88	0.04	0.00204664
563	gi|134023662	stratifin [Mus musculus]	227	27803	23.4	4.72	0.97	0.0496311
564	gi|61656167	sulfatase 2 [Mus musculus]	227	101688	13.7	9.21	0.25	0.0127915
565	gi|6679078	nucleoside-diphosphate kinase 2 [Mus musculus]	227	17466	46.7	6.97	4.89	0.250202
566	gi|112734855	topoisomerase (DNA) I [Mus musculus]	227	91275	12.3	9.35	0.19	0.00972155
567	gi|22122825	actin-related protein 2 [Mus musculus]	226	45017	22.8	6.3	0.53	0.027118
568	gi|148747526	RAB7, member RAS oncogene family [Mus musculus]	226	23760	33.8	6.4	1.2	0.0613993
569	gi|6753702	left right determination factor 1 [Mus musculus]	225	41985	19.3	8.76	0.46	0.0235364
570	gi|6680045	guanine nucleotide-binding protein, beta-1 subunit [Mus musculus]	224	38151	18.8	5.6	0.39	0.0199548
571	gi|6754222	heterogeneous nuclear ribonucleoprotein A/B isoform 2 [Mus musculus]	224	30926	16.5	7.68	0.36	0.0184198
572	gi|148747558	peroxiredoxin 2 [Mus musculus]	224	21936	22.7	5.2	0.76	0.0388862
573	gi|38604071	exportin 1, CRM1 homolog [Mus musculus]	224	124153	7.8	5.72	0.11	0.00562827
574	gi|23956222	ARP3 actin-related protein 3 homolog [Mus musculus]	224	47783	31.3	5.61	0.95	0.0486078
575	gi|30725776	UTP15, U3 small nucleolar ribonucleoprotein, homolog [Mus musculus]	223	59737	17	8.92	0.46	0.0235364
576	gi|31542427	casein kinase 2, alpha 1 polypeptide [Mus musculus]	223	45219	28.1	7.29	0.89	0.0455378
577	gi|20982845	pigpen [Mus musculus]	222	52870	7.7	9.4	0.13	0.00665159
578	gi|13507630	solute carrier family 16, member 3 [Mus musculus]	222	50968	12.1	8.22	0.37	0.0189314
579	gi|6680720	ADP-ribosylation factor 4 [Mus musculus]	221	20498	26.7	6.59	1.89	0.0967039
580	gi|7242197	proteasome (prosome, macropain) subunit, beta type 1 [Mus musculus]	219	26583	36.2	7.67	1.29	0.0660042
581	gi|6677975	splicing factor, arginine/serine-rich 10 [Mus musculus]	218	33760	16.3	11.25	0.46	0.0235364
582	gi|23956092	DNA (cytosine-5-)-methyltransferase 3-like [Mus musculus]	216	49159	11.4	5.83	0.3	0.0153498
583	gi|6755206	proteasome (prosome, macropain) subunit, beta type 7 [Mus musculus]	216	30214	12.3	8.14	0.69	0.0353046
584	gi|27883844	small nuclear ribonucleoprotein E [Mus musculus]	216	10854	38	9.46	1.29	0.0660042
585	gi|33859644	tissue factor pathway inhibitor [Mus musculus]	216	36047	16	8.75	0.3	0.0153498
586	gi|28173568	protein phosphatase 1, catalytic subunit, beta isoform [Mus musculus]	215	37991	6.4	5.68	0.29	0.0148382
587	gi|6678664	alanyl (membrane) aminopeptidase [Mus musculus]	214	110022	10.4	5.62	0.23	0.0117682
588	gi|45597447	superoxide dismutase 1, soluble [Mus musculus]	213	16104	32.5	6.02	2.15	0.110007
589	gi|6677779	ribosomal protein L28 [Mus musculus]	213	15781	27	12.02	2.91	0.148893
590	gi|89001109	guanine nucleotide binding protein, alpha 13 [Mus musculus]	213	44369	10.9	8.41	0.24	0.0122799
591	gi|55925589	PRP4 pre-mRNA processing factor 4 homolog [Mus musculus]	213	59018	23.8	6.86	0.63	0.0322346
592	gi|23956078	ATP-binding cassette, sub-family F (GCN20), member 2 [Mus musculus]	212	72306	20.1	6.58	0.63	0.0322346
593	gi|37700232	nucleoside-diphosphate kinase 1 [Mus musculus]	211	17311	44.1	6.84	3.16	0.161685
594	gi|33468887	capping protein (actin filament) muscle Z-line, alpha 1 [Mus musculus]	211	33090	21.3	5.34	0.47	0.0240481
595	gi|6755993	bromodomain adjacent to zinc finger domain, 1B [Mus musculus]	210	172392	6.4	8.82	0.14	0.00716325
596	gi|149268802	PREDICTED: WD repeat domain 43 isoform 5 [Mus musculus]	208	80649	10.8	5.59	0.27	0.0138148
597	gi|21312298	serine hydroxymethyltransferase 2 (mitochondrial) [Mus musculus]	208	56237	21.8	8.73	0.58	0.0296763
598	gi|23346561	N-acetyltransferase 10 [Mus musculus]	207	116258	15.2	8.57	0.47	0.0240481
599	gi|7657357	nucleosome assembly protein 1-like 1 [Mus musculus]	207	45602	17.4	4.36	0.52	0.0266064
600	gi|91598586	taxilin alpha [Mus musculus]	207	62787	8.1	6.32	0.11	0.00562827
601	gi|6754384	inter-alpha trypsin inhibitor, heavy chain 2 [Mus musculus]	206	106261	2.7	6.82	0.06	0.00306996
602	gi|6680836	calreticulin [Mus musculus]	205	48136	28.8	4.33	0.49	0.0250714
603	gi|13569841	thioredoxin reductase 1 isoform 2 [Mus musculus]	204	55309	11.2	5.95	0.19	0.00972155
604	gi|67846113	U1 small nuclear ribonucleoprotein 70 kDa [Mus musculus]	204	52018	22.5	9.94	0.85	0.0434912
605	gi|27370092	Tu translation elongation factor, mitochondrial [Mus musculus]	203	49876	18.1	7.23	0.47	0.0240481
606	gi|31542413	coronin, actin binding protein 1C [Mus musculus]	202	53771	15.6	6.65	0.27	0.0138148
607	gi|119226251	RNA polymerase 1-1 [Mus musculus]	201	39310	13.9	5.09	0.27	0.0138148
608	gi|7242171	proliferating cell nuclear antigen [Mus musculus]	199	29108	26.4	4.66	0.72	0.0368396
609	gi|13386120	nucleolar protein family A, member 2 [Mus musculus]	199	17578	21.6	8.68	0.42	0.0214898
610	gi|31560618	budding uninhibited by benzimidazoles 3 homolog [Mus musculus]	198	37330	23.6	6.36	0.67	0.0342813
611	gi|13384692	splicing factor 3B, 14 kDa subunit [Mus musculus]	198	14690	28	9.41	0.87	0.0445145
612	gi|27754061	Mki67 (FHA domain) interacting nucleolar phosphoprotein [Mus musculus]	197	36341	8.2	10.28	0.19	0.00972155
613	gi|13384672	FtsJ homolog 3 [Mus musculus]	197	95873	11.7	8.51	0.22	0.0112565
614	gi|51491860	ubiquitin specific peptidase 7 [Mus musculus]	196	129477	5.4	5.29	0.13	0.00665159
615	gi|6806903	ATPase, Ca++ transporting, cardiac muscle, slow twitch 2 [Mus musculus]	196	111165	7.6	5.26	0.19	0.00972155
616	gi|33598964	myosin heavy chain 10, non-muscle [Mus musculus]	196	229824	8.9	5.43	0.14	0.00716325
617	gi|6755995	WD repeat domain 1 [Mus musculus]	196	67049	15.7	6.11	0.33	0.0168848
618	gi|34328108	procollagen, type I, alpha 1 [Mus musculus]	195	138974	6.6	5.65	0.15	0.00767491
619	gi|83027678	PREDICTED: small nuclear ribonucleoprotein polypeptide F [Mus musculus]	195	19966	7.2	6.75	0.37	0.0189314
620	gi|31982197	minichromosome maintenance complex component 4 [Mus musculus]	194	97287	15	6.77	0.3	0.0153498
621	gi|83523742	WD repeat domain 75 [Mus musculus]	194	95402	8.1	5.78	0.14	0.00716325
622	gi|14149756	eukaryotic translation initiation factor 2, subunit 2 (beta) [Mus musculus]	194	38410	22.7	5.61	0.78	0.0399095
623	gi|91064867	dyskerin [Mus musculus]	194	57821	21.6	9.34	0.32	0.0163731
624	gi|25141233	matrin 3 [Mus musculus]	193	95085	9.9	5.87	0.23	0.0117682
625	gi|39204553	chromodomain helicase DNA binding protein 4 [Mus musculus]	192	219096	5.6	5.58	0.13	0.00665159
626	gi|51921343	hypothetical protein LOC432987 [Mus musculus]	192	35315	9.6	5.09	0.31	0.0158615
627	gi|6671549	peroxiredoxin 6 [Mus musculus]	192	24925	35.3	5.98	1.41	0.0721442
628	gi|6678365	RAN, member RAS oncogene family [Mus musculus]	192	24579	30.1	7.01	1.15	0.058841
629	gi|33469023	elongation protein 3 homolog [Mus musculus]	191	62915	18.3	9.05	0.5	0.025583
630	gi|6753262	capping protein (actin filament) muscle Z-line, beta isoform b [Mus musculus]	191	30952	17.3	5.69	0.36	0.0184198
631	gi|9790219	destrin [Mus musculus]	191	18852	14.5	8.14	0.93	0.0475844
632	gi|61097904	ectonucleotide pyrophosphatase/phosphodiesterase 3 [Mus musculus]	190	100580	16.8	6.13	0.29	0.0148382
633	gi|6754034	glutamate oxaloacetate transaminase 1, soluble [Mus musculus]	190	46488	11.6	6.68	0.32	0.0163731
634	gi|111154109	neuroblastoma ras oncogene [Mus musculus]	190	21515	30.7	5.01	1.06	0.054236
635	gi|6678617	viral oncogene yes homolog [Mus musculus]	190	61048	10	6.22	0.37	0.0189314
636	gi|13386146	phosphoribosyl pyrophosphate synthetase 2 [Mus musculus]	189	35163	23	6.15	0.72	0.0368396
637	gi|42794007	RNA binding motif protein 34 [Mus musculus]	189	49257	21.3	10.01	0.47	0.0240481
638	gi|124249204	replication factor C (activator 1) 3 [Mus musculus]	189	41241	12.4	8.7	0.47	0.0240481
639	gi|6679779	fibroblast growth factor 17 [Mus musculus]	187	25194	25	10.49	0.86	0.0440028
640	gi|110347519	brix domain containing 1 isoform 1 [Mus musculus]	186	35512	19.9	10.05	0.56	0.028653
641	gi|31981842	3-hydroxy-3-methylglutaryl-Coenzyme A synthase 1 [Mus musculus]	185	58160	9.8	5.65	0.25	0.0127915
642	gi|146231996	HECT, UBA and WWE domain containing 1 [Mus musculus]	185	486324	1.7	5.1	0.03	0.00153498
643	gi|124486855	FAT tumor suppressor homolog 1 [Mus musculus]	185	510403	2.2	4.84	0.03	0.00153498
644	gi|7304889	annexin A4 [Mus musculus]	184	36252	14.4	5.43	0.3	0.0153498
645	gi|6753060	annexin A5 [Mus musculus]	184	35787	20.7	4.83	0.7	0.0358163
646	gi|33620739	myosin, light polypeptide 6, alkali, smooth muscle and non-muscle [Mus musculus]	182	17121	40.4	4.46	1.95	0.0997738
647	gi|141802630	BRIX [Mus musculus]	182	41500	25.2	10.04	0.58	0.0296763
648	gi|13994195	protein phosphatase 1, catalytic subunit, alpha [Mus musculus]	181	38257	18.2	5.94	0.64	0.0327463
649	gi|117956381	proteasome (prosome, macropain) activator subunit 4 [Mus musculus]	181	213456	3.1	6.57	0.06	0.00306996
650	gi|21536220	ATP synthase, H+ transporting, mitochondrial F1 complex, delta subunit precursor [Mus musculus]	181	17547	13.7	5.03	0.42	0.0214898
651	gi|56699432	eukaryotic translation initiation factor 4, gamma 1 isoform a [Mus musculus]	180	176823	5.6	5.3	0.12	0.00613993
652	gi|6671600	solute carrier family 7 (cationic amino acid transporter, y+ system), member 3 [Mus musculus]	180	68214	10.2	7.1	0.21	0.0107449
653	gi|115385966	transportin 1 isoform 2 [Mus musculus]	179	102729	6.4	4.82	0.13	0.00665159
654	gi|76253922	transmembrane protein 2 [Mus musculus]	178	155129	6.4	7.88	0.11	0.00562827
655	gi|31559801	ES cell-expressed Ras [Mus musculus]	178	24761	18.1	6.35	0.46	0.0235364
656	gi|23346437	splicing factor 3b, subunit 4 [Mus musculus]	178	44384	13	8.54	0.15	0.00767491
657	gi|13385396	interferon-related developmental regulator 2 [Mus musculus]	177	48542	7.3	6.53	0.3	0.0153498
658	gi|13385428	RIO kinase 2 [Mus musculus]	177	62907	4.4	6	0.11	0.00562827
659	gi|10946614	WD repeat domain 12 [Mus musculus]	177	47830	21.5	5.36	0.49	0.0250714
660	gi|22094111	solute carrier family 2 (facilitated glucose transporter), member 1 [Mus musculus]	177	54299	12	9.16	0.34	0.0173965
661	gi|6671672	capping protein (actin filament) muscle Z-line, alpha 2 [Mus musculus]	176	33118	26.9	5.57	0.61	0.0312113
662	gi|29126213	D19Bwg1357e protein [Mus musculus]	176	73284	16.5	9.68	0.3	0.0153498
663	gi|31981909	aldo-keto reductase family 1, member B3 (aldose reductase) [Mus musculus]	175	36066	18	6.71	0.69	0.0353046
664	gi|22267442	ubiquinol cytochrome c reductase core protein 2 [Mus musculus]	175	48262	13.5	9.26	0.22	0.0112565
665	gi|29788764	adenylosuccinate lyase [Mus musculus]	174	55572	12.6	6.9	0.26	0.0133032
666	gi|78126142	DEAD box polypeptide 46 [Mus musculus]	174	117229	9.2	9.27	0.15	0.00767491
667	gi|18250284	isocitrate dehydrogenase 3 (NAD+) alpha [Mus musculus]	174	40069	7.9	6.27	0.27	0.0138148
668	gi|33859753	RAS related protein 1b [Mus musculus]	174	21040	26.6	5.65	0.81	0.0414445
669	gi|83523744	RAN binding protein 3 [Mus musculus]	173	52826	5.5	5.02	0.13	0.00665159
670	gi|6680724	ADP-ribosylation factor 6 [Mus musculus]	173	20183	26.9	9.04	0.85	0.0434912
671	gi|7304887	annexin A3 [Mus musculus]	173	36520	21.1	5.33	0.54	0.0276297
672	gi|13385942	citrate synthase [Mus musculus]	173	51988	13.8	8.72	0.28	0.0143265
673	gi|34610233	reticulon 4 isoform B1 [Mus musculus]	172	38380	20.2	4.7	0.39	0.0199548
674	gi|8394024	protein phosphatase 2a, catalytic subunit, beta isoform [Mus musculus]	172	36123	11	5.21	0.42	0.0214898
675	gi|124249335	testis expressed gene 10 [Mus musculus]	172	105941	7.4	9.26	0.16	0.00818657
676	gi|31980657	PRP3 pre-mRNA processing factor 3 homolog [Mus musculus]	171	77578	5.4	9.5	0.13	0.00665159
677	gi|77539770	protein phosphatase 2 (formerly 2A), regulatory subunit A (PR 65), beta isoform isoform a [Mus musculus]	171	73381	4.9	5.24	0.09	0.00460495
678	gi|63622229	PREDICTED: phosphoribosylformylglycinamidine synthase (FGAR amidotransferase) [Mus musculus]	171	146248	4.1	5.43	0.09	0.00460495
679	gi|21703842	hypothetical protein LOC28088 [Mus musculus]	171	55727	14.3	6.77	0.41	0.0209781
680	gi|21389311	intercellular adhesion molecule [Mus musculus]	171	59605	8	5.79	0.24	0.0122799
681	gi|13384756	eukaryotic translation elongation factor 1 epsilon 1 [Mus musculus]	170	19903	37.4	8.6	1.19	0.0608876
682	gi|19526940	NMD3 homolog [Mus musculus]	170	58714	7.8	6.78	0.18	0.00920989
683	gi|40538825	DEAD (Asp-Glu-Ala-Asp) box polypeptide 51 [Mus musculus]	169	70837	10	9.53	0.15	0.00767491
684	gi|6753062	annexin A7 [Mus musculus]	169	50192	21.4	5.91	0.46	0.0235364
685	gi|113680348	fascin homolog 1, actin bundling protein [Mus musculus]	169	55215	15.2	6.44	0.42	0.0214898
686	gi|31745191	centrosomal protein 55 [Mus musculus]	168	54169	18.7	7.15	0.51	0.0260947
687	gi|68226731	aminopeptidase puromycin sensitive [Mus musculus]	168	103944	6	5.61	0.17	0.00869823
688	gi|31560543	S-phase kinase-associated protein 1A [Mus musculus]	168	18830	15.3	4.43	0.39	0.0199548
689	gi|82896780	PREDICTED: similar to condensin subunit CAP-G isoform 1 [Mus musculus]	168	113910	5	5.39	0.12	0.00613993
690	gi|126012517	small inducible cytokine subfamily E, member 1 [Mus musculus]	168	35544	21.6	8.79	0.71	0.0363279
691	gi|30794462	phenylalanyl-tRNA synthetase, alpha subunit [Mus musculus]	167	31971	26.2	6.04	0.81	0.0414445
692	gi|22122795	dynein cytoplasmic 1 light intermediate chain 1 [Mus musculus]	167	56864	15.1	6.01	0.25	0.0127915
693	gi|124430757	RNA binding motif protein 25 [Mus musculus]	167	77403	8.8	5.64	0.13	0.00665159
694	gi|82903675	PREDICTED: hypothetical protein isoform 1 [Mus musculus]	166	58832	14.4	6.5	0.31	0.0158615
695	gi|9790109	protein arginine N-methyltransferase 1 [Mus musculus]	166	43035	20.2	5.24	0.25	0.0127915
696	gi|115298670	U5 snRNP-specific protein (Prp8-binding) [Mus musculus]	166	39707	32.7	8.34	0.62	0.031723
697	gi|10181122	WD repeat domain 46 [Mus musculus]	165	69404	11.1	9.8	0.15	0.00767491
698	gi|31981588	ATPase, H+ transporting, lysosomal V1 subunit H [Mus musculus]	165	56275	9.7	6.18	0.19	0.00972155
699	gi|13385598	small nuclear ribonucleoprotein D3 [Mus musculus]	165	14021	31.7	10.33	0.92	0.0470728
700	gi|13928670	vacuolar protein sorting 35 [Mus musculus]	164	92453	8.8	5.28	0.15	0.00767491
701	gi|114326546	phosphoglycerate mutase 1 [Mus musculus]	164	28928	35.4	6.67	1.39	0.0711208
702	gi|28893521	gemin 4 [Mus musculus]	163	121729	10.3	5.05	0.2	0.0102332
703	gi|6755682	serine/threonine kinase receptor associated protein [Mus musculus]	163	38774	8.8	4.99	0.18	0.00920989
704	gi|55741703	glutaminyl-tRNA synthetase [Mus musculus]	163	88529	7.5	7.1	0.16	0.00818657
705	gi|61656180	WD repeat domain 50 [Mus musculus]	163	61636	17	8.95	0.44	0.0225131
706	gi|31542602	ELAV (embryonic lethal, abnormal vision, Drosophila)-like 1 (Hu antigen R) [Mus musculus]	163	36317	5.5	9.12	0.19	0.00972155
707	gi|33859662	vesicle amine transport protein 1 homolog (T californica) [Mus musculus]	162	43297	13.8	5.95	0.34	0.0173965
708	gi|7304931	block of proliferation 1 [Mus musculus]	161	83235	13.1	5.85	0.26	0.0133032
709	gi|145279237	mitogen-activated protein kinase kinase kinase kinase 4 [Mus musculus]	161	141462	8.4	7.1	0.17	0.00869823
710	gi|20070408	glycine decarboxylase [Mus musculus]	161	114564	5.8	7.39	0.12	0.00613993
711	gi|11230770	embryonic ectoderm development [Mus musculus]	161	50907	11.8	6.57	0.21	0.0107449
712	gi|6680159	H3 histone, family 3A [Mus musculus]	161	15376	36	11.27	2.3	0.117682
713	gi|6754696	macrophage migration inhibitory factor [Mus musculus]	161	12667	9.6	6.79	0.27	0.0138148
714	gi|20806109	poly (ADP-ribose) polymerase family, member 1 [Mus musculus]	161	113506	8.3	9.06	0.15	0.00767491
715	gi|65301143	testes-specific heterogenous nuclear ribonucleoprotein G-T [Mus musculus]	161	42115	14	10.28	0.35	0.0179081
716	gi|31980772	protein phosphatase 1, catalytic subunit, gamma isoform [Mus musculus]	160	37701	10.8	6.12	0.52	0.0266064
717	gi|7305143	hexokinase 2 [Mus musculus]	160	103951	12.4	5.77	0.28	0.0143265
718	gi|82880662	heat shock 70kDa protein 14 isoform 1 [Mus musculus]	160	55300	14.5	5.63	0.5	0.025583
719	gi|14389431	stress-induced phosphoprotein 1 [Mus musculus]	160	63170	26.9	6.4	0.58	0.0296763
720	gi|6671666	CAP, adenylate cyclase-associated protein 1 [Mus musculus]	159	51885	13.1	7.16	0.2	0.0102332
721	gi|82950644	PREDICTED: heterogeneous nuclear ribonucleoprotein A0 isoform 2 [Mus musculus]	159	30683	16.7	9.35	0.36	0.0184198
722	gi|31543605	ribophorin I [Mus musculus]	159	68656	14.6	6.02	0.26	0.0133032
723	gi|17505208	CD2 antigen (cytoplasmic tail) binding protein 2 [Mus musculus]	158	37785	10.2	4.48	0.29	0.0148382
724	gi|149262893	PREDICTED: hypothetical protein isoform 1 [Mus musculus]	158	27620	30.1	6.38	0.98	0.0501428
725	gi|6996911	argininosuccinate synthetase [Mus musculus]	158	46840	21.1	8.36	0.5	0.025583
726	gi|21311971	nucleolar protein 9 [Mus musculus]	158	77163	6.6	9.48	0.23	0.0117682
727	gi|6755002	programmed cell death 6 interacting protein [Mus musculus]	157	96520	13.1	6.15	0.22	0.0112565
728	gi|9055218	formin binding protein 3 [Mus musculus]	157	108698	7.3	7.39	0.19	0.00972155
729	gi|28395025	protein arginine N-methyltransferase 5 [Mus musculus]	157	73318	8.2	5.99	0.19	0.00972155
730	gi|31981647	tyrosyl-tRNA synthetase [Mus musculus]	157	59567	16.7	7.12	0.46	0.0235364
731	gi|66955870	fibroblast growth factor 4 [Mus musculus]	157	22019	29.7	10.51	0.76	0.0388862
732	gi|29336059	polymerase (RNA) II (DNA directed) polypeptide C [Mus musculus]	156	31766	23.6	4.79	0.35	0.0179081
733	gi|6752944	ATP-binding cassette, sub-family G, member 2 [Mus musculus]	156	73545	4.4	8.76	0.14	0.00716325
734	gi|6753490	COP9 signalosome subunit 4 [Mus musculus]	156	46541	13.5	5.57	0.51	0.0260947
735	gi|6681225	developmentally regulated GTP binding protein 1 [Mus musculus]	156	40772	13.1	9	0.37	0.0189314
736	gi|117606214	5~-3~ exoribonuclease 2 [Mus musculus]	155	109588	9	7.52	0.12	0.00613993
737	gi|46358373	solute carrier family 44, member 1 [Mus musculus]	155	74574	6	9.04	0.14	0.00716325
738	gi|34328400	splicing factor, arginine/serine-rich 1 isoform 1 [Mus musculus]	155	27842	16.1	10.37	0.76	0.0388862
739	gi|19745156	RANBP4 [Mus musculus]	154	120624	3.6	4.92	0.08	0.00409329
740	gi|94379413	PREDICTED: similar to Gene model 397, (NCBI) [Mus musculus]	154	58753	11.7	6.18	0.24	0.0122799
741	gi|11602916	ATP synthase, H+ transporting, mitochondrial F1 complex, gamma subunit [Mus musculus]	154	32945	11.1	9.06	0.47	0.0240481
742	gi|31982030	Rho GDP dissociation inhibitor (GDI) alpha [Mus musculus]	154	23450	23	5.12	0.49	0.0250714
743	gi|10946854	phosphoribosyl pyrophosphate synthetase 1 [Mus musculus]	153	35325	27.7	6.51	0.87	0.0445145
744	gi|117553631	sal-like 4 isoform a [Mus musculus]	153	114635	9.4	8.02	0.18	0.00920989
745	gi|15042947	ribosomal protein L35a [Mus musculus]	152	12660	33.6	10.9	4.35	0.222572
746	gi|126090857	hypothetical protein LOC218236 [Mus musculus]	152	122766	4.1	9.1	0.05	0.0025583
747	gi|33859554	fumarate hydratase 1 [Mus musculus]	152	54564	5.9	9.12	0.12	0.00613993
748	gi|6755364	RNA polymerase II transcriptional coactivator [Mus musculus]	152	14418	52	9.6	1.88	0.0961922
749	gi|34328161	zinc finger protein 57 [Mus musculus]	152	49068	11.4	9.88	0.38	0.0194431
750	gi|34328253	DEAD (Asp-Glu-Ala-Asp) box polypeptide 24 [Mus musculus]	151	97053	7.4	9.41	0.18	0.00920989
751	gi|6677785	ribosomal protein L37a [Mus musculus]	151	10497	19.6	10.44	0.33	0.0168848
752	gi|6680770	Bcl2-associated X protein [Mus musculus]	151	21495	12.5	4.86	0.34	0.0173965
753	gi|21450287	cold shock domain containing E1, RNA binding [Mus musculus]	149	89590	7.3	5.97	0.11	0.00562827
754	gi|21704248	U3 snoRNP-associated protein [Mus musculus]	149	52645	22.7	8	0.53	0.027118
755	gi|15617203	chloride intracellular channel 1 [Mus musculus]	148	27338	19.5	5.09	0.26	0.0133032
756	gi|31981237	thimet oligopeptidase 1 [Mus musculus]	148	78774	10.3	5.72	0.28	0.0143265
757	gi|126518317	complement component 3 [Mus musculus]	148	187905	2.8	6.29	0.07	0.00358163
758	gi|19526818	solute carrier family 25 (mitochondrial carrier, phosphate carrier), member 3 [Mus musculus]	147	40063	16	9.36	0.49	0.0250714
759	gi|31543902	thioredoxin-like 1 [Mus musculus]	146	32616	32.5	4.84	0.79	0.0404212
760	gi|54607098	succinate dehydrogenase Fp subunit [Mus musculus]	144	73623	7.8	7.06	0.19	0.00972155
761	gi|6755214	proteasome activator subunit 3 [Mus musculus]	144	29602	14.2	5.69	0.38	0.0194431
762	gi|21728376	myosin light chain, regulatory B [Mus musculus]	143	19824	18.6	4.71	0.87	0.0445145
763	gi|54292132	phosphoserine aminotransferase 1 [Mus musculus]	143	40732	13	8.15	0.26	0.0133032
764	gi|21426821	ribosomal protein S28 [Mus musculus]	142	7893	30.4	10.7	2.03	0.103867
765	gi|23956110	U2 small nuclear ribonucleoprotein B [Mus musculus]	142	25307	24.9	9.72	0.86	0.0440028
766	gi|31982568	RAN GTPase activating protein 1 [Mus musculus]	142	64090	5.9	4.61	0.16	0.00818657
767	gi|9790167	phospholipase C, delta 1 [Mus musculus]	142	86617	3.7	5.82	0.08	0.00409329
768	gi|21703948	replication factor C (activator 1) 4 [Mus musculus]	142	40355	13.5	6.29	0.48	0.0245597
769	gi|8567414	thrombospondin 3 [Mus musculus]	142	106701	5.8	4.43	0.13	0.00665159
770	gi|6753736	eukaryotic translation initiation factor 2B, subunit 4 delta [Mus musculus]	142	58130	11.1	9.35	0.18	0.00920989
771	gi|6678355	tight junction protein 1 [Mus musculus]	141	194992	3.8	6.2	0.09	0.00460495
772	gi|116089322	protease, serine, 15 [Mus musculus]	140	106347	9.9	6.15	0.16	0.00818657
773	gi|18017605	ubiquitin-conjugating enzyme E2N [Mus musculus]	140	17184	27	6.13	0.71	0.0363279
774	gi|34996495	ribophorin II [Mus musculus]	140	69134	3.6	5.54	0.05	0.0025583
775	gi|19527242	tubulin, gamma 1 [Mus musculus]	139	51411	10.6	5.66	0.2	0.0102332
776	gi|112181167	complement component 1, q subcomponent binding protein [Mus musculus]	138	31348	16.8	4.77	0.35	0.0179081
777	gi|33859640	transaldolase 1 [Mus musculus]	138	37534	11.9	6.57	0.18	0.00920989
778	gi|6755196	proteasome (prosome, macropain) subunit, alpha type 4 [Mus musculus]	137	29737	13	7.59	0.37	0.0189314
779	gi|38348464	ribosomal protein L24-like [Mus musculus]	136	19883	21.5	9.99	0.6	0.0306996
780	gi|47058964	single-stranded DNA binding protein 1 isoform 2 [Mus musculus]	136	17365	15.1	9.93	0.43	0.0220014
781	gi|98985814	paternally expressed 10 isoform RF1/RF2 [Mus musculus]	135	116168	8.4	5.85	0.09	0.00460495
782	gi|46593021	ubiquinol-cytochrome c reductase core protein 1 [Mus musculus]	135	53446	8.1	5.81	0.27	0.0138148
783	gi|33469123	asparagine synthetase [Mus musculus]	135	64869	11.4	6.12	0.16	0.00818657
784	gi|83921589	fragile X mental retardation-related protein 2 [Mus musculus]	135	74550	8.3	5.95	0.14	0.00716325
785	gi|21312570	lectin, mannose-binding, 1 [Mus musculus]	135	58038	6.4	5.92	0.12	0.00613993
786	gi|6678525	undifferentiated embryonic cell transcription factor 1 [Mus musculus]	134	36443	30.4	10.05	0.3	0.0153498
787	gi|9789893	actin-like 6A [Mus musculus]	134	47913	9.3	5.39	0.14	0.00716325
788	gi|29789191	asparaginyl-tRNA synthetase [Mus musculus]	134	63938	9	5.72	0.22	0.0112565
789	gi|7106407	transcriptional regulator, SIN3A [Mus musculus]	134	145840	5.1	6.75	0.12	0.00613993
790	gi|83027583	PREDICTED: similar to RNA and export factor binding protein 1-II isoform 3 [Mus musculus]	134	17835	29.4	9.1	1.38	0.0706092
791	gi|11037800	glycoprotein A33 (transmembrane) [Mus musculus]	133	36361	9.7	5.42	0.19	0.00972155
792	gi|28395023	NCK-associated protein 1 [Mus musculus]	132	130012	2.9	6.18	0.08	0.00409329
793	gi|10946930	RRS1 ribosome biogenesis regulator homolog [Mus musculus]	132	41554	6.8	10.82	0.26	0.0133032
794	gi|68299824	myosin IE [Mus musculus]	130	127365	6.1	9.14	0.16	0.00818657
795	gi|31542143	ras homolog gene family, member A [Mus musculus]	129	22110	20.7	5.83	0.53	0.027118
796	gi|6679389	plexin A1 [Mus musculus]	129	214158	0.7	6.48	0.02	0.00102332
797	gi|30519911	transgelin 2 [Mus musculus]	129	22552	18.6	8.39	0.52	0.0266064
798	gi|6755004	apoptosis-inducing factor, mitochondrion-associated 1 [Mus musculus]	129	66952	6.4	9.23	0.15	0.00767491
799	gi|7305179	interferon-related developmental regulator 1 [Mus musculus]	127	50653	4.9	7.14	0.07	0.00358163
800	gi|39930555	BMS1-like, ribosome assembly protein [Mus musculus]	127	146121	4.2	5.88	0.05	0.0025583
801	gi|110347469	pregnancy zone protein [Mus musculus]	127	167116	1.7	6.24	0.06	0.00306996
802	gi|31543349	N-ethylmaleimide sensitive fusion protein [Mus musculus]	127	83131	6.2	6.52	0.12	0.00613993
803	gi|31982091	translocase of outer mitochondrial membrane 22 homolog [Mus musculus]	127	15527	8.5	4.29	0.22	0.0112565
804	gi|149262515	PREDICTED: similar to likely ortholog of H. sapiens phosphoribosyl pyrophosphate synthetase-associated protein 1 (PRPSAP1) [Mus musculus]	126	60834	6.2	10.01	0.11	0.00562827
805	gi|31980808	eukaryotic translation initiation factor 3, subunit 4 (delta) [Mus musculus]	126	35901	8.4	5.69	0.19	0.00972155
806	gi|9625027	HtrA serine peptidase 1 [Mus musculus]	125	52127	8.3	7.01	0.28	0.0143265
807	gi|6680928	chromodomain helicase DNA binding protein 1 [Mus musculus]	125	197601	2.6	6.99	0.05	0.0025583
808	gi|30102935	transducin (beta)-like 3 [Mus musculus]	125	89579	3.4	6.34	0.07	0.00358163
809	gi|40254642	discs large homolog 1 [Mus musculus]	125	103322	9.3	5.66	0.17	0.00869823
810	gi|19527234	methionine adenosyltransferase II, beta [Mus musculus]	125	37768	11.4	6.46	0.18	0.00920989
811	gi|111154063	structure specific recognition protein 1 [Mus musculus]	124	81152	7.6	6.33	0.22	0.0112565
812	gi|6680618	acyl-Coenzyme A dehydrogenase, medium chain [Mus musculus]	124	46908	15	8.6	0.31	0.0158615
813	gi|19705578	vacuolar H+ATPase B2 [Mus musculus]	123	56857	9.8	5.57	0.18	0.00920989
814	gi|110625886	alpha isoform of regulatory subunit B55, protein phosphatase 2 [Mus musculus]	123	52173	11.6	5.82	0.2	0.0102332
815	gi|28269697	NMDA receptor-regulated gene 1 [Mus musculus]	123	102314	8.2	7.46	0.17	0.00869823
816	gi|42741690	ubiquitin-conjugating enzyme E2 variant 1 [Mus musculus]	123	16458	22.4	7.74	0.45	0.0230247
817	gi|6678437	tumor protein, translationally-controlled 1 [Mus musculus]	122	19564	35.5	4.76	0.61	0.0312113
818	gi|19526878	pyrroline-5-carboxylate reductase family, member 2 [Mus musculus]	121	33980	14.7	7.67	0.32	0.0163731
819	gi|7305317	nodal [Mus musculus]	121	40993	16.9	7.15	0.36	0.0184198
820	gi|6678131	spermidine synthase [Mus musculus]	121	34543	7.9	5.31	0.32	0.0163731
821	gi|7305619	ubiquitin specific protease 5 (isopeptidase T) [Mus musculus]	121	96685	3.4	4.89	0.07	0.00358163
822	gi|6755911	thioredoxin 1 [Mus musculus]	121	12010	22.9	4.8	0.29	0.0148382
823	gi|124486765	PDS5, regulator of cohesion maintenance, homolog A [Mus musculus]	120	151666	2.7	8.06	0.04	0.00204664
824	gi|22095011	procollagen C-endopeptidase enhancer 2 [Mus musculus]	120	46291	9.7	9.28	0.32	0.0163731
825	gi|6755252	purine rich element binding protein B [Mus musculus]	120	33995	12	5.35	0.2	0.0102332
826	gi|56119162	mediator of RNA polymerase II transcription, subunit 31 homolog [Mus musculus]	120	15932	13	8.72	0.47	0.0240481
827	gi|22779899	cell division cycle 5-like [Mus musculus]	119	92361	5.4	7.98	0.11	0.00562827
828	gi|84875502	karyopherin (importin) beta 2b [Mus musculus]	119	103036	5	4.86	0.1	0.00511661
829	gi|6755258	RAB18, member RAS oncogene family [Mus musculus]	118	23306	12.6	5.24	0.31	0.0158615
830	gi|30794454	nin one binding protein [Mus musculus]	118	45834	14.9	6.88	0.52	0.0266064
831	gi|6753498	cytochrome c oxidase subunit IV isoform 1 [Mus musculus]	118	19575	14.2	9.25	0.37	0.0189314
832	gi|6755112	phospholipid transfer protein [Mus musculus]	117	54647	4.7	6.17	0.12	0.00613993
833	gi|19527052	D123 gene product [Mus musculus]	117	39362	5.1	4.53	0.08	0.00409329
834	gi|45592934	RAS-related C3 botulinum substrate 1 [Mus musculus]	117	21835	13	8.77	0.53	0.027118
835	gi|21644581	UDP-GlcNAc:betaGal beta-1,3-N-acetylglucosaminyltransferase 7 [Mus musculus]	117	45831	13.9	8.84	0.23	0.0117682
836	gi|61657921	kinesin family member 5B [Mus musculus]	116	110225	7	6.06	0.12	0.00613993
837	gi|27734847	F11 receptor [Mus musculus]	116	32688	8	6.33	0.21	0.0107449
838	gi|118601013	adenine phosphoribosyl transferase [Mus musculus]	116	19883	30.6	6.31	0.6	0.0306996
839	gi|146231944	telomere-associated protein RIF1 [Mus musculus]	115	269083	2.6	5.45	0.04	0.00204664
840	gi|9055190	claudin 6 [Mus musculus]	115	23999	13.7	8.29	0.3	0.0153498
841	gi|21704174	spondin 1, (f-spondin) extracellular matrix protein [Mus musculus]	114	93384	9.3	5.78	0.11	0.00562827
842	gi|109948300	tripartite motif-containing 71 [Mus musculus]	114	93422	5.8	7.36	0.07	0.00358163
843	gi|83649741	WD repeat domain 18 [Mus musculus]	114	47979	9	6.43	0.22	0.0112565
844	gi|133922596	baculoviral IAP repeat-containing 6 [Mus musculus]	113	535528	0.6	5.68	0.01	0.000511661
845	gi|118344452	signal recognition particle 72 [Mus musculus]	113	75181	5.5	9.29	0.14	0.00716325
846	gi|122939192	clathrin, light polypeptide (Lca) isoform a [Mus musculus]	113	23675	20.6	4.43	0.7	0.0358163
847	gi|31982302	histidyl-tRNA synthetase [Mus musculus]	113	57963	8.6	5.79	0.18	0.00920989
848	gi|20070418	aldehyde dehydrogenase family 7, member A1 [Mus musculus]	112	56066	5.5	5.99	0.12	0.00613993
849	gi|124486927	kinesin family member 14 [Mus musculus]	112	182889	3.4	7.52	0.07	0.00358163
850	gi|9790013	apoptosis antagonizing transcription factor [Mus musculus]	112	59446	5.1	4.81	0.11	0.00562827
851	gi|28076935	dynactin 2 [Mus musculus]	112	44204	10.9	5.14	0.24	0.0122799
852	gi|47059480	serine/arginine-rich protein specific kinase 2 [Mus musculus]	112	77521	3.1	4.81	0.09	0.00460495
853	gi|27754134	ribosomal protein L7-like 1 [Mus musculus]	111	28640	15.9	10.64	0.55	0.0281413
854	gi|6754668	midkine [Mus musculus]	111	15994	17.1	9.76	0.47	0.0240481
855	gi|30519997	bleomycin hydrolase [Mus musculus]	111	53104	14.1	6.04	0.27	0.0138148
856	gi|31542010	WD repeat domain 36 [Mus musculus]	111	66446	9	9.02	0.16	0.00818657
857	gi|119672920	bin3, bicoid-interacting 3, homolog [Mus musculus]	110	72633	3.3	9.35	0.05	0.0025583
858	gi|82930015	PREDICTED: similar to nuclear protein-NHP2-like protein [Mus musculus]	110	14393	18.8	8.72	0.53	0.027118
859	gi|149250584	PREDICTED: similar to Myef2 protein [Mus musculus]	110	60696	7.3	9.29	0.23	0.0117682
860	gi|13624305	procollagen, type II, alpha 1 [Mus musculus]	110	138910	2.2	6.27	0.05	0.0025583
861	gi|33942059	delta isoform of regulatory subunit B56, protein phosphatase 2A [Mus musculus]	110	69293	6.1	7.99	0.1	0.00511661
862	gi|29150272	SEC13-like 1 [Mus musculus]	110	36056	5.3	5.15	0.09	0.00460495
863	gi|51492007	KH-type splicing regulatory protein [Mus musculus]	110	57345	1.8	7.18	0.06	0.00306996
864	gi|18152793	pyruvate dehydrogenase (lipoamide) beta [Mus musculus]	109	39254	17.3	6.41	0.38	0.0194431
865	gi|6679609	RAD50 homolog [Mus musculus]	109	154533	4.6	6.53	0.09	0.00460495
866	gi|63635154	PREDICTED: hypothetical protein isoform 1 [Mus musculus]	109	16726	14.6	5.2	0.44	0.0225131
867	gi|110625961	replication protein A2 [Mus musculus]	109	29593	17	5.47	0.38	0.0194431
868	gi|110625924	replication factor C 5 [Mus musculus]	109	38357	14.5	7.67	0.28	0.0143265
869	gi|31712036	eukaryotic translation initiation factor 5A [Mus musculus]	109	17049	20.1	5.08	1.06	0.054236
870	gi|85540445	splicing factor 3b, subunit 5 [Mus musculus]	108	10170	17.4	5.89	0.34	0.0173965
871	gi|21314854	transcription repressor p66 component of the MeCP1 complex [Mus musculus]	108	65712	6.1	9.73	0.1	0.00511661
872	gi|13994221	snRNP core protein SMX5 [Mus musculus]	108	15019	14.5	6.82	0.23	0.0117682
873	gi|12963757	myo-inositol 1-phosphate synthase A1 [Mus musculus]	108	61520	5.4	5.99	0.17	0.00869823
874	gi|78214312	ATP synthase, H+ transporting, mitochondrial F0 complex, subunit b, isoform 1 [Mus musculus]	108	29044	20.7	9.11	0.54	0.0276297
875	gi|27753977	X-ray repair complementing defective repair in Chinese hamster cells 5 [Mus musculus]	107	84069	7	5.15	0.17	0.00869823
876	gi|31980642	PRP31 [Mus musculus]	107	55621	7.8	5.72	0.26	0.0133032
877	gi|126157504	serine/arginine repetitive matrix 2 [Mus musculus]	107	284208	1.6	12.09	0.03	0.00153498
878	gi|34328471	ras related v-ral simian leukemia viral oncogene homolog A [Mus musculus]	107	23709	12.1	6.66	0.3	0.0153498
879	gi|46560591	bystin-like [Mus musculus]	106	35120	8.3	9.26	0.31	0.0158615
880	gi|55741555	ribosomal protein L34 [Mus musculus]	106	13513	16.2	11.47	0.57	0.0291647
881	gi|21703744	eukaryotic translation initiation factor 2B, subunit 1 [Mus musculus]	105	34023	8.2	8.48	0.2	0.0102332
882	gi|84662745	guanine nucleotide binding protein, alpha q polypeptide [Mus musculus]	105	42416	10.9	5.48	0.25	0.0127915
883	gi|12963591	stomatin-like protein 2 [Mus musculus]	105	38475	7.9	8.95	0.18	0.00920989
884	gi|94374539	PREDICTED: similar to Phosphoribosyl pyrophosphate amidotransferase isoform 8 [Mus musculus]	104	58222	6	6.52	0.12	0.00613993
885	gi|124286826	eukaryotic translation termination factor 1 [Mus musculus]	104	49228	9.2	5.51	0.21	0.0107449
886	gi|6677781	ribosomal protein L29 [Mus musculus]	104	17633	25	11.84	1.01	0.0516777
887	gi|12746444	melanoma cell adhesion molecule [Mus musculus]	104	72436	6.6	5.58	0.14	0.00716325
888	gi|13385120	survivor of motor neuron protein interacting protein 1 [Mus musculus]	104	30892	7.1	5.39	0.23	0.0117682
889	gi|70608131	inner membrane protein, mitochondrial [Mus musculus]	103	84247	6.3	6.18	0.16	0.00818657
890	gi|9790169	proteolipid protein 2 [Mus musculus]	103	16939	7.9	6.69	0.2	0.0102332
891	gi|26986557	eukaryotic translation initiation factor 2B, subunit 5 epsilon [Mus musculus]	103	80835	3.5	4.96	0.08	0.00409329
892	gi|86262142	RNA binding motif protein 14 [Mus musculus]	103	69577	7.6	9.68	0.15	0.00767491
893	gi|145046259	PAK/PLC-interacting protein 1 [Mus musculus]	103	42603	5.5	8.72	0.16	0.00818657
894	gi|6755296	RNA binding motif protein, X-linked [Mus musculus]	103	42275	8.4	10.06	0.16	0.00818657
895	gi|45504359	vacuolar H+ ATPase E1 [Mus musculus]	102	26198	21.7	8.44	0.62	0.031723
896	gi|149254026	PREDICTED: SEC31-like 1 [Mus musculus]	102	145123	3.5	8.09	0.05	0.0025583
897	gi|119508439	pyrroline-5-carboxylate reductase-like [Mus musculus]	102	29159	4	6.82	0.11	0.00562827
898	gi|27228963	developmental pluripotency associated 5 [Mus musculus]	102	13858	36.4	6.15	0.55	0.0281413
899	gi|29789052	erythrocyte protein band 4.1-like 2 [Mus musculus]	102	110416	3.4	5.31	0.09	0.00460495
900	gi|6754910	nuclear distribution gene C homolog [Mus musculus]	102	38334	7.8	5.17	0.18	0.00920989
901	gi|112293275	tumor-associated calcium signal transducer 1 [Mus musculus]	102	35681	9.8	5.67	0.19	0.00972155
902	gi|21703888	eukaryotic translation initiation factor 2B, subunit 2 beta [Mus musculus]	102	39101	7.1	5.82	0.08	0.00409329
903	gi|10048460	basal cell adhesion molecule [Mus musculus]	101	68426	7.7	5.85	0.15	0.00767491
904	gi|6753272	catalase [Mus musculus]	101	59982	13.5	8.1	0.24	0.0122799
905	gi|22122591	2B28 [Mus musculus]	101	33666	13.8	5.22	0.21	0.0107449
906	gi|61888838	hydroxyacyl-Coenzyme A dehydrogenase type II [Mus musculus]	101	27371	6.5	8.89	0.12	0.00613993
907	gi|31560313	ubiquitin specific protease 14 isoform 1 [Mus musculus]	101	56422	7.1	5.15	0.12	0.00613993
908	gi|6755580	survival motor neuron 1 [Mus musculus]	100	31690	15.6	7.53	0.22	0.0112565
909	gi|29501811	cullin 4B [Mus musculus]	100	111342	2.9	8.63	0.03	0.00153498
910	gi|134032030	signal transducer and activator of transcription interacting protein 1 [Mus musculus]	100	94516	2.2	5.49	0.03	0.00153498
911	gi|6753334	CD151 antigen [Mus musculus]	100	29113	9.9	7.44	0.11	0.00562827
912	gi|27754065	pyrophosphatase [Mus musculus]	100	33102	15.9	5.37	0.33	0.0168848
913	gi|31981826	electron transferring flavoprotein, alpha polypeptide [Mus musculus]	99	35271	14.7	8.42	0.2	0.0102332
914	gi|13386026	hypothetical protein LOC68045 [Mus musculus]	99	28249	10.2	6.4	0.25	0.0127915
915	gi|13385288	crooked neck-like 1 protein [Mus musculus]	99	83649	3.8	6.52	0.08	0.00409329
916	gi|58037546	isocitrate dehydrogenase 1 (NADP+), soluble [Mus musculus]	99	47044	12.6	6.73	0.4	0.0204664
917	gi|13386010	ribosomal protein L22 like 1 [Mus musculus]	98	14459	16.4	9.44	0.53	0.027118
918	gi|6755000	programmed cell death 6 [Mus musculus]	98	21911	15.7	5.16	0.33	0.0168848
919	gi|19527034	lamin B receptor [Mus musculus]	98	71935	3.7	9.43	0.09	0.00460495
920	gi|82958893	PREDICTED: similar to cripto [Mus musculus]	98	19585	8.2	8.21	0.17	0.00869823
921	gi|6753178	barrier to autointegration factor 1 [Mus musculus]	98	10324	27	5.79	0.34	0.0173965
922	gi|8567338	coatomer protein complex, subunit gamma isoform 1 [Mus musculus]	98	98705	7	5.23	0.1	0.00511661
923	gi|6754816	septin 2 [Mus musculus]	98	41727	10	6.1	0.08	0.00409329
924	gi|34610207	alanyl-tRNA synthetase [Mus musculus]	98	107697	3	5.45	0.06	0.00306996
925	gi|31542992	insulin-like growth factor 2 mRNA binding protein 3 [Mus musculus]	98	63855	5.4	8.99	0.16	0.00818657
926	gi|22122615	ARP1 actin-related protein 1 homolog B [Mus musculus]	97	42369	14.1	5.98	0.35	0.0179081
927	gi|11230774	jumonji protein [Mus musculus]	97	139013	1.5	9.49	0.02	0.00102332
928	gi|51890205	succinate-Coenzyme A ligase, GDP-forming, beta subunit [Mus musculus]	97	47080	5.5	6.58	0.15	0.00767491
929	gi|82887378	PREDICTED: molybdenum cofactor synthesis 3 [Mus musculus]	97	50313	4.1	7.46	0.07	0.00358163
930	gi|17530980	U2 small nuclear ribonucleoprotein auxiliary factor (U2AF) 1 [Mus musculus]	97	28410	16.7	9.2	0.56	0.028653
931	gi|19923062	periodic tryptophan protein 1 homolog [Mus musculus]	97	56150	6.6	4.67	0.12	0.00613993
932	gi|31982757	Ras-GTPase-activating protein (GAP120) SH3-domain binding protein 2 isoform a [Mus musculus]	97	54112	6.6	5.44	0.13	0.00665159
933	gi|31982348	interferon regulatory factor 2 binding protein 1 [Mus musculus]	96	62624	3.3	8.52	0.05	0.0025583
934	gi|71774133	peptidylprolyl isomerase B [Mus musculus]	96	23699	21.3	9.56	0.48	0.0245597
935	gi|144922627	nuclear cap binding protein subunit 1, 80kDa [Mus musculus]	96	92951	2.8	6.17	0.07	0.00358163
936	gi|88853581	Ewing sarcoma breakpoint region 1 [Mus musculus]	96	68705	5.8	9.37	0.1	0.00511661
937	gi|118026904	nucleolar protein family 6 [Mus musculus]	96	130002	5	6.33	0.1	0.00511661
938	gi|28269703	RAD21 homolog [Mus musculus]	96	72252	7.2	4.52	0.09	0.00460495
939	gi|31981251	hypothetical protein LOC66511 [Mus musculus]	95	23835	23.2	12.27	0.48	0.0245597
940	gi|7305395	purine-nucleoside phosphorylase [Mus musculus]	95	32527	15.6	5.78	0.34	0.0173965
941	gi|144922656	lethal giant larvae homolog 2 [Mus musculus]	95	115392	3.3	7.12	0.09	0.00460495
942	gi|27777677	deoxyribose-phosphate aldolase-like [Mus musculus]	95	35295	6.9	8.93	0.2	0.0102332
943	gi|10946722	rcd1 (required for cell differentiation) homolog 1 [Mus musculus]	95	33922	16.4	8.18	0.32	0.0163731
944	gi|68533246	thyroid hormone receptor associated protein 3 [Mus musculus]	95	108171	3.6	10.17	0.06	0.00306996
945	gi|27229063	proteasome 26S non-ATPase subunit 8 [Mus musculus]	95	33036	13.8	6.03	0.47	0.0240481
946	gi|24429570	exportin 5 [Mus musculus]	94	139050	1.1	5.57	0.02	0.00102332
947	gi|6755534	solute carrier family 12, member 7 [Mus musculus]	94	120715	6.9	6.09	0.11	0.00562827
948	gi|8392847	ARP1 actin-related protein 1 homolog A [Mus musculus]	94	42701	13.8	6.19	0.35	0.0179081
949	gi|19745150	diaphorase 1 [Mus musculus]	94	34334	9.3	8.55	0.32	0.0163731
950	gi|118601017	dynactin 1 [Mus musculus]	93	142272	2.9	5.66	0.05	0.0025583
951	gi|67846103	serine hydroxymethyltransferase 1 (soluble) [Mus musculus]	93	53138	6.3	6.47	0.13	0.00665159
952	gi|6671678	carbonic anhydrase 4 [Mus musculus]	92	34672	8.2	8.42	0.2	0.0102332
953	gi|134053913	proteasome 26S non-ATPase subunit 5 [Mus musculus]	92	56336	14.1	5.13	0.33	0.0168848
954	gi|7106277	casein kinase 2, beta polypeptide [Mus musculus]	92	25268	19.5	5.33	0.45	0.0230247
955	gi|30425042	PTK7 protein tyrosine kinase 7 [Mus musculus]	92	118940	4.8	6.4	0.08	0.00409329
956	gi|109809751	anaphase-promoting complex subunit 5 isoform a [Mus musculus]	92	83729	4.7	6.24	0.08	0.00409329
957	gi|13386338	RAP2B, member of RAS oncogene family [Mus musculus]	92	20719	8.2	4.73	0.16	0.00818657
958	gi|13591862	SET translocation [Mus musculus]	92	33358	16.6	4.22	0.46	0.0235364
959	gi|13277350	WD repeat domain 61 isoform a [Mus musculus]	91	33923	6.6	5.1	0.1	0.00511661
960	gi|13324684	Sec61 beta subunit [Mus musculus]	91	10009	26	11.57	0.82	0.0419562
961	gi|85861226	GH regulated TBC protein 1 [Mus musculus]	91	39354	4.4	8.57	0.08	0.00409329
962	gi|33468885	calcyclin binding protein [Mus musculus]	91	26608	25.3	7.63	0.6	0.0306996
963	gi|25141330	copine I [Mus musculus]	90	59591	10.8	5.4	0.31	0.0158615
964	gi|19527256	DEAD (Asp-Glu-Ala-Asp) box polypeptide 1 [Mus musculus]	90	83474	4.2	6.8	0.12	0.00613993
965	gi|10092608	glutathione S-transferase, pi 1 [Mus musculus]	90	23765	16.2	7.68	0.3	0.0153498
966	gi|6677803	ribosomal protein S29 [Mus musculus]	90	6900	33.9	10.17	1.3	0.0665159
967	gi|110431378	utrophin [Mus musculus]	90	394628	0.6	5.21	0.01	0.000511661
968	gi|71979675	LAS1-like [Mus musculus]	90	88265	2.1	4.36	0.04	0.00204664
969	gi|15147224	sideroflexin 1 [Mus musculus]	90	35911	4	9.35	0.09	0.00460495
970	gi|124249077	polymerase (RNA) II (DNA directed) polypeptide E [Mus musculus]	89	24669	26.2	5.69	0.89	0.0455378
971	gi|133922575	NudC domain containing 2 [Mus musculus]	89	17820	17.2	4.99	0.41	0.0209781
972	gi|13385626	vitamin D receptor interacting protein [Mus musculus]	89	29820	5.2	4.96	0.11	0.00562827
973	gi|145966911	transmembrane emp24 protein transport domain containing 9 [Mus musculus]	89	27224	4.7	8.49	0.12	0.00613993
974	gi|27370014	PRP38 pre-mRNA processing factor 38 (yeast) domain containing A [Mus musculus]	89	37626	3.8	10.04	0.09	0.00460495
975	gi|21313242	NMDA receptor regulated 1-like [Mus musculus]	89	102302	3.7	8.6	0.1	0.00511661
976	gi|13937395	arsenate resistance protein 2 [Mus musculus]	89	100846	1.5	5.71	0.03	0.00153498
977	gi|6680832	calmodulin 2 [Mus musculus]	89	16827	22.1	4.09	0.44	0.0225131
978	gi|6754004	guanine nucleotide binding protein, alpha 11 [Mus musculus]	89	42283	16.7	5.7	0.35	0.0179081
979	gi|31981269	thioredoxin-like 2 [Mus musculus]	88	38039	10.1	5.42	0.18	0.00920989
980	gi|11612657	FXYD domain-containing ion transport regulator 6 [Mus musculus]	88	10538	26.6	5.08	0.76	0.0388862
981	gi|31980982	anaphase promoting complex subunit 7 [Mus musculus]	88	63607	4.2	5.76	0.11	0.00562827
982	gi|30425112	hypothetical protein LOC109154 [Mus musculus]	88	32435	4.5	5.87	0.1	0.00511661
983	gi|27413160	carbonyl reductase 3 [Mus musculus]	88	31333	14.1	6.15	0.35	0.0179081
984	gi|6753548	C-terminal binding protein 2 [Mus musculus]	87	49439	9.2	6.47	0.21	0.0107449
985	gi|11177922	replication factor C (activator 1) 2 [Mus musculus]	87	39156	9.7	6.04	0.28	0.0143265
986	gi|34328329	dosage compensation-related protein DPY30 [Mus musculus]	87	11176	20.2	4.84	0.31	0.0158615
987	gi|114431250	phospholipase A2, activating protein [Mus musculus]	87	88591	2.1	5.77	0.04	0.00204664
988	gi|28173550	cell division cycle 10 homolog [Mus musculus]	87	50959	16.2	8.73	0.28	0.0143265
989	gi|31543737	solute carrier family 38, member 4 [Mus musculus]	87	60709	10.1	6.01	0.17	0.00869823
990	gi|40254175	solute carrier family 35, member F2 [Mus musculus]	86	42107	3.7	5.57	0.08	0.00409329
991	gi|6681219	dihydropyrimidinase-like 3 [Mus musculus]	86	62296	2.8	6.04	0.05	0.0025583
992	gi|21704118	polymerase (RNA) II (DNA directed) polypeptide H [Mus musculus]	85	17189	28.7	4.5	0.71	0.0363279
993	gi|13386054	actin related protein 2/3 complex, subunit 4 [Mus musculus]	85	19768	16.1	8.53	0.6	0.0306996
994	gi|11612485	SPARC related modular calcium binding 1 [Mus musculus]	85	50986	4.9	8.67	0.13	0.00665159
995	gi|93102417	glycyl-tRNA synthetase [Mus musculus]	85	82624	5.9	6.24	0.12	0.00613993
996	gi|9790227	RAB9, member RAS oncogene family [Mus musculus]	84	23180	7	5.43	0.14	0.00716325
997	gi|31981282	glyoxalase 1 [Mus musculus]	84	20997	8.7	5.24	0.35	0.0179081
998	gi|110625647	solute carrier family 7 (cationic amino acid transporter, y+ system), member 7 [Mus musculus]	84	56325	6.7	5.53	0.12	0.00613993
999	gi|19527026	leucine rich repeat containing 59 [Mus musculus]	84	35312	11.4	9.57	0.31	0.0158615
1000	gi|28201956	RAE1 RNA export 1 homolog [Mus musculus]	84	41566	4.1	7.96	0.08	0.00409329
1001	gi|6679012	nucleosome assembly protein 1-like 4 [Mus musculus]	83	42824	10.1	4.56	0.25	0.0127915
1002	gi|6996917	glucose-6-phosphate dehydrogenase X-linked [Mus musculus]	83	59681	8.2	6.06	0.11	0.00562827
1003	gi|21312022	peptidylprolyl isomerase H [Mus musculus]	83	19481	7.9	8.29	0.37	0.0189314
1004	gi|23943918	Nice-4 protein homolog isoform 2 [Mus musculus]	83	112497	2.3	6.12	0.03	0.00153498
1005	gi|9845295	ribosomal protein L36a [Mus musculus]	83	12718	22.6	10.59	1.04	0.0532127
1006	gi|6754508	LIM and SH3 protein 1 [Mus musculus]	83	30374	5.3	6.61	0.11	0.00562827
1007	gi|30387632	CDC23 (cell division cycle 23, yeast, homolog) [Mus musculus]	82	69319	9.2	6.62	0.26	0.0133032
1008	gi|31982273	hydroxysteroid (17-beta) dehydrogenase 4 [Mus musculus]	82	79945	1.8	8.76	0.04	0.00204664
1009	gi|124249109	AT rich interactive domain 1A [Mus musculus]	82	242852	1.3	6.21	0.01	0.000511661
1010	gi|9055256	2-cell-stage, variable group, member 1 [Mus musculus]	82	19713	6.4	6.1	0.17	0.00869823
1011	gi|33468997	RNA binding motif protein 13 [Mus musculus]	81	35506	13.5	5.24	0.31	0.0158615
1012	gi|6679261	pyruvate dehydrogenase E1 alpha 1 [Mus musculus]	81	43888	5.6	8.49	0.08	0.00409329
1013	gi|27501448	integrin beta 4 binding protein [Mus musculus]	81	27007	17.1	4.63	0.42	0.0214898
1014	gi|27923919	retinoblastoma binding protein 6 isoform 2 [Mus musculus]	81	14036	11.4	9.06	0.24	0.0122799
1015	gi|114158691	COP9 signalosome subunit 8 [Mus musculus]	81	23298	6.7	5.09	0.14	0.00716325
1016	gi|55741460	DJ-1 protein [Mus musculus]	81	20236	27	6.32	0.36	0.0184198
1017	gi|31541937	histone mRNA 3~ end-specific exonuclease [Mus musculus]	81	39981	7	8.56	0.17	0.00869823
1018	gi|21313566	hypothetical protein LOC66225 [Mus musculus]	81	15495	23.1	10.36	0.81	0.0414445
1019	gi|21704088	guanine nucleotide binding protein-like 2 (nucleolar) [Mus musculus]	80	83563	9.1	9.27	0.17	0.00869823
1020	gi|27369533	nucleoporin 93 [Mus musculus]	80	93736	2.2	5.5	0.07	0.00358163
1021	gi|6680894	CD9 antigen [Mus musculus]	80	25811	5.3	6.88	0.13	0.00665159
1022	gi|13385006	cytochrome c-1 [Mus musculus]	80	35533	14.5	9.24	0.2	0.0102332
1023	gi|83816907	DnaJ (Hsp40) homolog, subfamily B, member 6 isoform a [Mus musculus]	80	39840	7.4	9.37	0.17	0.00869823
1024	gi|13385296	basic leucine zipper and W2 domains 1 [Mus musculus]	80	48184	7.4	5.75	0.22	0.0112565
1025	gi|28626508	RAS-homolog enriched in brain [Mus musculus]	79	20496	14.1	5.65	0.16	0.00818657
1026	gi|124249330	DEAD (Asp-Glu-Ala-Asp) box polypeptide 27 [Mus musculus]	79	86284	2.6	9.29	0.08	0.00409329
1027	gi|124487163	kinesin family member 13B [Mus musculus]	79	205817	0.8	5.57	0.02	0.00102332
1028	gi|8393156	caseinolytic protease, ATP-dependent, proteolytic subunit homolog [Mus musculus]	79	30066	16.2	7.05	0.23	0.0117682
1029	gi|30425338	WD repeat domain 3 [Mus musculus]	79	106849	4.1	6.2	0.06	0.00306996
1030	gi|7949018	cell division cycle 37 homolog [Mus musculus]	78	45078	4	5.24	0.07	0.00358163
1031	gi|30794414	integrator complex subunit 4 [Mus musculus]	78	109093	2.3	5.98	0.06	0.00306996
1032	gi|31982178	malate dehydrogenase 1, NAD (soluble) [Mus musculus]	78	36616	14.1	5.92	0.41	0.0209781
1033	gi|6753820	FUS interacting protein (serine-arginine rich) 1 isoform 1 [Mus musculus]	78	22323	16.4	10.33	0.52	0.0266064
1034	gi|6753912	ferritin heavy chain 1 [Mus musculus]	77	21224	16.5	5.53	0.55	0.0281413
1035	gi|6753304	serine (or cysteine) proteinase inhibitor, clade H, member 1 [Mus musculus]	77	46674	9.8	8.9	0.15	0.00767491
1036	gi|21312508	solute carrier family 39, member 4 [Mus musculus]	77	71874	1.5	5.29	0.05	0.0025583
1037	gi|6671696	chromobox homolog 1 [Mus musculus]	77	21519	5.9	4.85	0.16	0.00818657
1038	gi|31981577	prefoldin 2 [Mus musculus]	77	16581	13.6	6.19	0.2	0.0102332
1039	gi|149243283	PREDICTED: similar to nuclear pore complex-associated intranuclear coiled-coil protein TPR [Mus musculus]	77	149549	2.3	5.49	0.04	0.00204664
1040	gi|12232371	helicase, lymphoid specific [Mus musculus]	76	95806	4.4	8.2	0.11	0.00562827
1041	gi|30794378	exosome component 6 [Mus musculus]	76	28695	5.9	5.87	0.12	0.00613993
1042	gi|111160869	transformer-2 alpha [Mus musculus]	76	32616	11.3	11.27	0.34	0.0173965
1043	gi|19526820	retinitis pigmentosa 2 homolog [Mus musculus]	76	40264	2.9	5.11	0.08	0.00409329
1044	gi|13385854	peptidylprolyl isomerase D [Mus musculus]	76	41116	13.5	7.08	0.47	0.0240481
1045	gi|6679803	FK506 binding protein 1a [Mus musculus]	76	11972	12	7.88	0.29	0.0148382
1046	gi|51711896	PREDICTED: nucleoporin 205 isoform 1 [Mus musculus]	76	235288	0.7	6.17	0.01	0.000511661
1047	gi|21450209	UTP6, small subunit (SSU) processome component, homolog [Mus musculus]	76	70897	5.7	7.59	0.09	0.00460495
1048	gi|39930423	integrator complex subunit 1 [Mus musculus]	76	239047	2.8	5.97	0.04	0.00204664
1049	gi|13385994	small nuclear ribonucleoprotein polypeptide G [Mus musculus]	76	8547	25	8.98	0.99	0.0506544
1050	gi|31542333	hypoxia up-regulated 1 [Mus musculus]	76	111390	5.7	5.2	0.09	0.00460495
1051	gi|46048256	RIKEN cDNA 4921505C17 [Mus musculus]	75	193559	0.8	6.8	0.02	0.00102332
1052	gi|6753488	COP9 (constitutive photomorphogenic), subunit 3 [Mus musculus]	75	48371	6.1	6.19	0.07	0.00358163
1053	gi|50234896	ubiquitin-conjugating enzyme E2O [Mus musculus]	75	142171	0.8	4.94	0.02	0.00102332
1054	gi|21704228	peter pan homolog [Mus musculus]	75	52807	9.1	10.32	0.13	0.00665159
1055	gi|31980762	superoxide dismutase 2, mitochondrial [Mus musculus]	75	24816	6.3	8.8	0.13	0.00665159
1056	gi|7305087	glutamine fructose-6-phosphate transaminase 2 [Mus musculus]	75	77758	2.2	6.72	0.04	0.00204664
1057	gi|25141335	copine III [Mus musculus]	75	60288	6.4	5.52	0.17	0.00869823
1058	gi|65301472	secreted frizzled-related protein 1 [Mus musculus]	75	36301	12.1	9.17	0.3	0.0153498
1059	gi|31981408	SUMO/sentrin specific peptidase 3 [Mus musculus]	75	64932	3.2	9.04	0.05	0.0025583
1060	gi|61656200	hypothetical protein LOC433719 [Mus musculus]	74	41218	3.1	9.16	0.08	0.00409329
1061	gi|33859514	branched chain aminotransferase 2, mitochondrial [Mus musculus]	74	44669	5.3	8.61	0.15	0.00767491
1062	gi|9789937	DnaJ (Hsp40) homolog, subfamily A, member 2 [Mus musculus]	74	46344	6.8	6.06	0.23	0.0117682
1063	gi|112420990	pinin [Mus musculus]	74	82626	2.8	6.58	0.08	0.00409329
1064	gi|112363072	actin related protein 2/3 complex, subunit 2 [Mus musculus]	74	34450	14.3	6.84	0.45	0.0230247
1065	gi|7305403	pantophysin isoform 1 [Mus musculus]	74	29250	9.6	9.01	0.11	0.00562827
1066	gi|9910590	Trf-proximal protein homolog [Mus musculus]	74	23633	5.2	6.41	0.14	0.00716325
1067	gi|93102413	galactokinase 1 [Mus musculus]	74	42668	5.6	5.17	0.16	0.00818657
1068	gi|9790247	SUMO1 activating enzyme subunit 1 [Mus musculus]	73	39052	10.3	5.24	0.18	0.00920989
1069	gi|9790237	SMC1 structural maintenance of chromosomes 1-like 1 [Mus musculus]	73	143754	5.5	7.09	0.09	0.00460495
1070	gi|119372300	ADP-ribosylation factor-like 6 interacting protein 2 isoform 1 [Mus musculus]	73	66809	5.7	5.27	0.1	0.00511661
1071	gi|91064878	protein kinase C binding protein 1 [Mus musculus]	73	140718	1.7	6.75	0.02	0.00102332
1072	gi|34328146	RNA polymerase 1-4 [Mus musculus]	73	196020	2.6	6.47	0.03	0.00153498
1073	gi|6678059	syntrophin, basic 2 [Mus musculus]	73	56802	4.4	8.93	0.12	0.00613993
1074	gi|82930055	PREDICTED: DEAD (Asp-Glu-Ala-Asp) box polypeptide 10 [Mus musculus]	72	111884	1.9	8	0.06	0.00306996
1075	gi|31560044	5~-nucleotidase, cytosolic II [Mus musculus]	72	65251	2.3	5.81	0.05	0.0025583
1076	gi|31982223	laminin, beta 2 [Mus musculus]	72	203579	1.8	6.23	0.03	0.00153498
1077	gi|31542956	huntingtin interacting protein 2 [Mus musculus]	72	22507	7.5	5.33	0.15	0.00767491
1078	gi|45387933	UDP-glucose ceramide glucosyltransferase-like 1 [Mus musculus]	71	177006	1	5.42	0.02	0.00102332
1079	gi|37674242	DAMP-1 protein [Mus musculus]	71	19311	17.4	6.82	0.9	0.0460495
1080	gi|6678551	vesicle-associated membrane protein 2 [Mus musculus]	71	12740	14.7	7.85	0.27	0.0138148
1081	gi|112181182	cytochrome c oxidase, subunit Va [Mus musculus]	71	16319	11	6.08	0.46	0.0235364
1082	gi|38570123	vascular endothelial statin isoform 1 precursor [Mus musculus]	71	30829	13.1	6.99	0.23	0.0117682
1083	gi|6679809	flotillin 1 [Mus musculus]	71	47769	5.6	6.71	0.07	0.00358163
1084	gi|145301549	hemoglobin alpha, adult chain 2 [Mus musculus]	71	15160	10.6	7.96	0.5	0.025583
1085	gi|19263322	WD repeat domain 77 [Mus musculus]	71	37603	4.4	5.09	0.09	0.00460495
1086	gi|6753598	defender against cell death 1 [Mus musculus]	70	12660	10.6	6.52	0.27	0.0138148
1087	gi|12746422	exportin 7 [Mus musculus]	70	125156	2.8	5.96	0.08	0.00409329
1088	gi|31542438	cytochrome b5 type B precursor [Mus musculus]	70	16365	23.3	4.79	0.21	0.0107449
1089	gi|6679573	purine rich element binding protein A [Mus musculus]	70	34976	10.6	6.07	0.2	0.0102332
1090	gi|13384846	partner of NOB1 [Mus musculus]	70	27551	22.6	9.8	0.41	0.0209781
1091	gi|31559887	methylenetetrahydrofolate dehydrogenase (NADP+ dependent) 1-like [Mus musculus]	69	106504	3.1	6.58	0.1	0.00511661
1092	gi|21450077	dihydrouridine synthase 3-like [Mus musculus]	69	72401	3.3	8.33	0.05	0.0025583
1093	gi|6681159	DEAD (Asp-Glu-Ala-Asp) box polypeptide 6 [Mus musculus]	69	54556	6.8	8.85	0.12	0.00613993
1094	gi|115270986	zinc finger CCCH type containing 11A [Mus musculus]	69	87294	2.8	8.39	0.04	0.00204664
1095	gi|11968158	ubiquitination factor E4B [Mus musculus]	69	134517	2.6	5.76	0.05	0.0025583
1096	gi|23956278	glutamate-rich WD repeat containing 1 [Mus musculus]	69	38115	7.3	4.7	0.18	0.00920989
1097	gi|33563266	NADH dehydrogenase (ubiquinone) 1 alpha subcomplex, 4 [Mus musculus]	69	9321	26.8	9.52	0.89	0.0455378
1098	gi|7106429	synaptogyrin 2 [Mus musculus]	69	24990	4.5	4.59	0.13	0.00665159
1099	gi|31982856	dihydrolipoamide dehydrogenase [Mus musculus]	69	54751	6.3	7.99	0.06	0.00306996
1100	gi|37574078	terminal uridylyl transferase 1, U6 snRNA-specific [Mus musculus]	68	95684	3.3	5.56	0.07	0.00358163
1101	gi|10181166	SWI/SNF related, matrix associated, actin dependent regulator of chromatin, subfamily e, member 1 [Mus musculus]	68	46667	8.5	4.85	0.07	0.00358163
1102	gi|6754084	glutathione S-transferase, mu 1 [Mus musculus]	68	26067	11	7.71	0.27	0.0138148
1103	gi|58037293	phosphoglycerate mutase family member 5 [Mus musculus]	68	32036	4.2	9.15	0.1	0.00511661
1104	gi|31980694	RNA binding protein with multiple splicing 2 [Mus musculus]	68	22563	27.2	8.5	0.74	0.0378629
1105	gi|6678215	TAF6 RNA polymerase II, TATA box binding protein (TBP)-associated factor [Mus musculus]	68	73255	1.8	8.83	0.04	0.00204664
1106	gi|115334671	aldehyde dehydrogenase 9, subfamily A1 [Mus musculus]	68	56821	4.6	7.42	0.12	0.00613993
1107	gi|147907212	development and differentiation enhancing factor 2 isoform b [Mus musculus]	68	107593	0.8	6.11	0.03	0.00153498
1108	gi|134152669	hypothetical protein LOC234023 [Mus musculus]	67	32868	5.9	10.35	0.21	0.0107449
1109	gi|82952419	PREDICTED: hypothetical protein [Mus musculus]	67	13456	13.7	10.81	0.57	0.0291647
1110	gi|54607128	programmed cell death protein 11 [Mus musculus]	67	209302	2.5	8.92	0.05	0.0025583
1111	gi|34538601	cytochrome c oxidase subunit II [Mus musculus]	67	26130	7.5	4.6	0.13	0.00665159
1112	gi|31560394	A kinase anchor protein 8 [Mus musculus]	66	76817	7.6	5.04	0.09	0.00460495
1113	gi|145207996	insulin-like growth factor 2 mRNA binding protein 2 [Mus musculus]	66	65657	4.2	7.81	0.1	0.00511661
1114	gi|21313679	ATP synthase, H+ transporting, mitochondrial F0 complex, subunit d [Mus musculus]	66	18795	24.8	5.52	0.64	0.0327463
1115	gi|29789080	coatomer protein complex, subunit beta 2 (beta prime) [Mus musculus]	66	103240	2	5.17	0.06	0.00306996
1116	gi|21703742	G protein pathway suppressor 1 [Mus musculus]	66	53978	9.1	6.4	0.27	0.0138148
1117	gi|21313640	adaptor-related protein complex 2, beta 1 subunit isoform b [Mus musculus]	66	105428	3.9	5.22	0.1	0.00511661
1118	gi|7549795	tight junction protein 2 [Mus musculus]	66	131877	4.1	6.33	0.05	0.0025583
1119	gi|21450345	cofactor required for Sp1 transcriptional activation, subunit 6 [Mus musculus]	66	72930	1.7	6.86	0.05	0.0025583
1120	gi|149270526	PREDICTED: myoferlin isoform 1 [Mus musculus]	66	234773	0.6	5.83	0.01	0.000511661
1121	gi|58037133	neuroguidin, EIF4E binding protein [Mus musculus]	65	35637	4.4	9.59	0.09	0.00460495
1122	gi|122937355	MAP/microtubule affinity-regulating kinase 2 isoform 2 [Mus musculus]	65	81166	6.6	9.62	0.08	0.00409329
1123	gi|10181184	ATP synthase, H+ transporting, mitochondrial F0 complex, subunit f, isoform 2 [Mus musculus]	65	10394	13.6	9.95	0.33	0.0168848
1124	gi|7304963	chloride intracellular channel 4 (mitochondrial) [Mus musculus]	65	28939	13.4	5.44	0.55	0.0281413
1125	gi|13195646	LIM only protein HLP [Mus musculus]	65	23510	15.4	8.94	0.14	0.00716325
1126	gi|9790017	prostaglandin E synthase 3 (cytosolic) [Mus musculus]	64	18995	13.1	4.36	0.18	0.00920989
1127	gi|19882207	farnesyl diphosphate synthetase [Mus musculus]	64	40898	4.2	5.49	0.08	0.00409329
1128	gi|11968166	cathepsin Z preproprotein [Mus musculus]	64	34658	3.3	6.13	0.1	0.00511661
1129	gi|62543565	SWI/SNF-related, matrix-associated actin-dependent regulator of chromatin, subfamily a, containing DEAD/H box 1` [Mus musculus]	64	117347	3.5	5.48	0.09	0.00460495
1130	gi|58037163	nucleoporin 35 [Mus musculus]	64	34821	4	9.27	0.1	0.00511661
1131	gi|19527104	sphingomyelin phosphodiesterase, acid-like 3B [Mus musculus]	64	51909	4.6	5.97	0.06	0.00306996
1132	gi|12963691	tubulointerstitial nephritis antigen-like [Mus musculus]	64	48072	3.1	6.01	0.07	0.00358163
1133	gi|13385800	transcription elongation factor B (SIII), polypeptide 2 [Mus musculus]	64	13219	7.6	4.87	0.26	0.0133032
1134	gi|6680019	glutamate-cysteine ligase , modifier subunit [Mus musculus]	64	30858	4.7	5.35	0.11	0.00562827
1135	gi|144922638	kinectin 1 [Mus musculus]	63	153019	4.2	5.69	0.04	0.00204664
1136	gi|31981273	CNDP dipeptidase 2 (metallopeptidase M20 family) [Mus musculus]	63	53190	2.5	5.43	0.06	0.00306996
1137	gi|6680744	Na+/K+ -ATPase beta 3 subunit [Mus musculus]	63	32097	8.6	8.72	0.22	0.0112565
1138	gi|31981205	nicastrin [Mus musculus]	63	79125	1.6	5.75	0.04	0.00204664
1139	gi|6681261	ect2 oncogene [Mus musculus]	63	84544	1.9	8.83	0.04	0.00204664
1140	gi|7305291	metaxin 1 [Mus musculus]	63	35886	4.4	5.82	0.09	0.00460495
1141	gi|33859508	aquarius [Mus musculus]	63	171432	2.4	5.86	0.04	0.00204664
1142	gi|10946950	RNA terminal phosphate cyclase-like 1 [Mus musculus]	63	41271	4	9.36	0.08	0.00409329
1143	gi|21703344	SAR1a gene homolog [Mus musculus]	63	22499	11.6	6.21	0.32	0.0163731
1144	gi|8393784	septin 9 [Mus musculus]	62	38803	3	7.67	0.09	0.00460495
1145	gi|13385356	RNA binding motif protein 8a [Mus musculus]	62	19804	17.3	5.81	0.37	0.0189314
1146	gi|9903607	transmembrane protein 4 [Mus musculus]	62	21096	8.8	4.95	0.16	0.00818657
1147	gi|133892266	ligase I, DNA, ATP-dependent [Mus musculus]	62	104826	7.1	6.72	0.06	0.00306996
1148	gi|31560391	programmed cell death 10 [Mus musculus]	62	24700	8.5	7.79	0.29	0.0148382
1149	gi|31980942	inositol (myo)-1(or 4)-monophosphatase 1 [Mus musculus]	62	30808	4	5.08	0.11	0.00562827
1150	gi|6754948	origin recognition complex subunit 5 [Mus musculus]	62	50698	2.1	8.23	0.06	0.00306996
1151	gi|12963527	actin related protein 2/3 complex, subunit 1B [Mus musculus]	62	41921	8.3	8.78	0.16	0.00818657
1152	gi|7949029	cytidine 5~-triphosphate synthase [Mus musculus]	62	67352	1.7	6.14	0.05	0.0025583
1153	gi|6754212	heme oxygenase (decycling) 1 [Mus musculus]	62	32965	13.8	6.08	0.33	0.0168848
1154	gi|119392066	cytokine-like nuclear factor n-pac isoform 2 [Mus musculus]	61	60248	2.6	9.31	0.05	0.0025583
1155	gi|33239431	RCC1-like [Mus musculus]	61	56689	3.5	8.97	0.12	0.00613993
1156	gi|51890207	tumor suppressor candidate 1 [Mus musculus]	61	22813	2.9	11.09	0.15	0.00767491
1157	gi|110626005	eukaryotic translation initiation factor 2B, subunit 3 [Mus musculus]	61	50397	11	8.35	0.14	0.00716325
1158	gi|30794490	lipolysis stimulated lipoprotein receptor [Mus musculus]	61	67264	1.9	6.12	0.05	0.0025583
1159	gi|113680352	carbonyl reductase 1 [Mus musculus]	61	30907	7.9	8.53	0.23	0.0117682
1160	gi|54020676	eukaryotic translation initiation factor 2A [Mus musculus]	61	64876	5.2	9.04	0.1	0.00511661
1161	gi|31981994	nucleolar complex associated 4 homolog [Mus musculus]	60	59266	1.7	6.29	0.06	0.00306996
1162	gi|19527028	high density lipoprotein binding protein [Mus musculus]	60	142225	2.3	6.43	0.05	0.0025583
1163	gi|7657583	solute carrier family 25 (mitochondrial carrier, adenine nucleotide translocator), member 13 [Mus musculus]	60	74819	1.8	8.77	0.04	0.00204664
1164	gi|71274162	hypothetical protein LOC382038 [Mus musculus]	60	173733	2	7.02	0.04	0.00204664
1165	gi|7305061	FK506 binding protein 3 [Mus musculus]	59	25189	4.9	9.29	0.13	0.00665159
1166	gi|6678760	lysophospholipase 1 [Mus musculus]	59	25014	5.7	6.14	0.13	0.00665159
1167	gi|26006473	ciliary rootlet coiled-coil, rootletin [Mus musculus]	59	227349	0.9	5.48	0.01	0.000511661
1168	gi|6755152	prolyl endopeptidase [Mus musculus]	59	81669	1.8	5.44	0.04	0.00204664
1169	gi|33859498	uridine monophosphate synthetase [Mus musculus]	59	52773	7.3	6.17	0.13	0.00665159
1170	gi|21704182	kinesin family member 22 [Mus musculus]	59	73430	5.2	9.3	0.09	0.00460495
1171	gi|6680840	calumenin isoform 1 [Mus musculus]	59	37155	7.3	4.49	0.09	0.00460495
1172	gi|6753364	cell division cycle 42 homolog [Mus musculus]	59	21587	11	6.15	0.34	0.0173965
1173	gi|13384790	nucleolar protein family A, member 3 [Mus musculus]	58	7758	20.3	10	0.45	0.0230247
1174	gi|149266338	PREDICTED: similar to DnaJ homology subfamily A member 5 [Mus musculus]	58	62266	2.4	5.67	0.05	0.0025583
1175	gi|6678145	signal sequence receptor, delta [Mus musculus]	58	19153	6.4	5.5	0.18	0.00920989
1176	gi|21703860	Notchless gene homolog [Mus musculus]	58	53628	2.5	6.71	0.06	0.00306996
1177	gi|22003878	RNA-binding protein LIN-28 [Mus musculus]	58	23218	15.3	8.85	0.31	0.0158615
1178	gi|13384710	nucleolar protein family A, member 1 [Mus musculus]	58	23631	10	11.03	0.14	0.00716325
1179	gi|31543565	RAB23, member RAS oncogene family [Mus musculus]	58	26989	4.2	6.85	0.12	0.00613993
1180	gi|57634518	septin 11 [Mus musculus]	58	49595	14.9	6.36	0.14	0.00716325
1181	gi|12963557	DNMT1 associated protein-1 [Mus musculus]	57	53268	2.6	9.51	0.06	0.00306996
1182	gi|6677811	ribosomal protein S6 kinase polypeptide 1 [Mus musculus]	57	81942	6.6	8.2	0.12	0.00613993
1183	gi|114842377	spermatid perinuclear RNA-binding protein [Mus musculus]	57	74342	3	8.91	0.09	0.00460495
1184	gi|31981769	glycerol phosphate dehydrogenase 2, mitochondrial [Mus musculus]	57	81446	3.9	6.26	0.08	0.00409329
1185	gi|6679066	4-nitrophenylphosphatase domain and non-neuronal SNAP25-like protein homolog 1 [Mus musculus]	57	33570	3.2	9.48	0.1	0.00511661
1186	gi|7549752	cullin 1 [Mus musculus]	57	90319	3.5	8.19	0.04	0.00204664
1187	gi|12025542	arsA (bacterial) arsenite transporter, ATP-binding, homolog 1 [Mus musculus]	57	39254	7.5	4.81	0.27	0.0138148
1188	gi|51571537	pantothenate kinase 2 [Mus musculus]	56	49114	3.8	8.71	0.07	0.00358163
1189	gi|145207948	tripartite motif protein 25 [Mus musculus]	56	73219	3.9	8.62	0.04	0.00204664
1190	gi|94158994	apoptosis inhibitor 5 [Mus musculus]	56	57092	2.6	5.72	0.06	0.00306996
1191	gi|19527196	IMP3, U3 small nucleolar ribonucleoprotein, homolog [Mus musculus]	56	21878	8.2	9.54	0.15	0.00767491
1192	gi|6753254	calpain 2 [Mus musculus]	56	80663	1.9	4.86	0.04	0.00204664
1193	gi|13385392	N-ethylmaleimide sensitive fusion protein attachment protein alpha [Mus musculus]	56	33624	3.4	5.3	0.1	0.00511661
1194	gi|7305111	cell division cycle associated 3 [Mus musculus]	56	28748	6.4	5.63	0.12	0.00613993
1195	gi|7305261	methyl-CpG binding domain protein 3 [Mus musculus]	56	32376	7	5.64	0.22	0.0112565
1196	gi|31543218	MAD2 (mitotic arrest deficient, homolog)-like 1 [Mus musculus]	56	23811	4.9	5.17	0.14	0.00716325
1197	gi|82958448	PREDICTED: plexin B2 isoform 13 [Mus musculus]	56	208950	1.5	5.58	0.03	0.00153498
1198	gi|34328236	ubiquilin 2 [Mus musculus]	56	67308	4.9	5.16	0.1	0.00511661
1199	gi|42476125	ribonuclease P/MRP 30kDa subunit [Mus musculus]	55	29884	14.2	9.21	0.37	0.0189314
1200	gi|110347465	apoptotic protease activating factor 1 [Mus musculus]	55	143251	1.1	5.98	0.02	0.00102332
1201	gi|31981686	fucokinase isoform 1 [Mus musculus]	55	120788	1.2	6.13	0.03	0.00153498
1202	gi|13384956	nitric oxide synthase interacting protein [Mus musculus]	55	33701	7.3	8.89	0.1	0.00511661
1203	gi|46195739	RNA polymerase III subunit RPC2 [Mus musculus]	55	129172	1.9	8.77	0.05	0.0025583
1204	gi|38348566	H1 histone family, member X [Mus musculus]	55	20139	6.4	11.22	0.17	0.00869823
1205	gi|149268371	PREDICTED: similar to mKIAA1116 protein isoform 8 [Mus musculus]	55	139292	1.6	8.51	0.02	0.00102332
1206	gi|31324539	LTV1 homolog [Mus musculus]	55	54275	2.6	4.81	0.06	0.00306996
1207	gi|19882199	RAN binding protein 2 [Mus musculus]	55	344640	0.7	5.82	0.01	0.000511661
1208	gi|28202071	carnitine deficiency-associated gene expressed in ventricle 3 isoform CDV3A [Mus musculus]	55	24324	12.7	5.7	0.14	0.00716325
1209	gi|116089341	spectrin SH3 domain binding protein 1 isoform 1 [Mus musculus]	55	52369	2.3	7.16	0.06	0.00306996
1210	gi|21313050	gem (nuclear organelle) associated protein 6 [Mus musculus]	55	18966	15.7	5.13	0.39	0.0199548
1211	gi|46560585	DEAH (Asp-Glu-Ala-His) box polypeptide 33 [Mus musculus]	55	79095	2.7	9.11	0.04	0.00204664
1212	gi|34328278	lectin, mannose-binding 2 [Mus musculus]	54	40746	5.3	6.46	0.08	0.00409329
1213	gi|88501743	TRIO and F-actin binding protein isoform 5 [Mus musculus]	54	220029	0.6	7.86	0.01	0.000511661
1214	gi|20982833	spermatogenesis associated, serine-rich 2 [Mus musculus]	54	59319	4.4	9.11	0.06	0.00306996
1215	gi|42734447	bone morphogenetic protein 1 [Mus musculus]	54	113819	0.9	6.54	0.03	0.00153498
1216	gi|19526884	GDP-mannose pyrophosphorylase A [Mus musculus]	54	46557	3.3	7.26	0.07	0.00358163
1217	gi|21312046	hypothetical protein LOC68523 [Mus musculus]	54	17770	13.5	4.9	0.19	0.00972155
1218	gi|30102930	PWP2 periodic tryptophan protein homolog [Mus musculus]	54	103814	1.7	5.83	0.06	0.00306996
1219	gi|27229277	threonyl-tRNA synthetase [Mus musculus]	54	84215	4.8	7.03	0.08	0.00409329
1220	gi|31980798	nuclear RNA export factor 1 [Mus musculus]	54	70826	1.6	8.92	0.05	0.0025583
1221	gi|9910556	SMT3 (supressor of mif two, 3) homolog 1 [Mus musculus]	54	12593	10.9	5.67	0.27	0.0138148
1222	gi|31542461	NOL1/NOP2/Sun domain family 2 [Mus musculus]	54	78553	5.9	6.27	0.09	0.00460495
1223	gi|21703816	CTF18, chromosome transmission fidelity factor 18 homolog [Mus musculus]	54	109111	1.9	6.29	0.03	0.00153498
1224	gi|22094989	translocase of inner mitochondrial membrane 50 homolog [Mus musculus]	53	39980	4.8	8.26	0.08	0.00409329
1225	gi|46852276	DEAH (Asp-Glu-Ala-His) box polypeptide 29 [Mus musculus]	53	155020	2.2	8.13	0.06	0.00306996
1226	gi|83716009	ATP-binding cassette, sub-family C (CFTR/MRP), member 4 [Mus musculus]	53	149646	2.8	8.49	0.02	0.00102332
1227	gi|6678177	syntaxin 4A (placental) [Mus musculus]	53	34258	12.4	5.84	0.2	0.0102332
1228	gi|6753074	adaptor protein complex AP-2, mu1 [Mus musculus]	53	49965	2.1	9.57	0.07	0.00358163
1229	gi|149252400	PREDICTED: similar to Rps15a protein [Mus musculus]	53	26974	10.9	9.53	0.42	0.0214898
1230	gi|10800150	splicing factor 3a, subunit 2 [Mus musculus]	53	49994	9.1	9.55	0.14	0.00716325
1231	gi|18079334	coiled-coil-helix-coiled-coil-helix domain containing 2 [Mus musculus]	53	15879	15.7	9.78	0.21	0.0107449
1232	gi|7304875	alpha-2-HS-glycoprotein [Mus musculus]	53	38100	2	6.04	0.09	0.00460495
1233	gi|38348458	WD repeats and SOF domain containing 1 [Mus musculus]	53	52064	2.2	9.41	0.06	0.00306996
1234	gi|6679753	Finkel-Biskis-Reilly murine sarcoma virus (FBR-MuSV) ubiquitously expressed (fox derived) [Mus musculus]	52	14464	9	10.06	0.53	0.027118
1235	gi|6755899	translin [Mus musculus]	52	26299	4.4	6.01	0.13	0.00665159
1236	gi|6677897	neuroplastin [Mus musculus]	52	31446	3.6	6.11	0.11	0.00562827
1237	gi|31980672	sushi domain containing 2 [Mus musculus]	52	92184	1.3	6.17	0.04	0.00204664
1238	gi|27369960	alkyldihydroxyacetone phosphate synthase [Mus musculus]	52	72380	3.4	7.25	0.05	0.0025583
1239	gi|8394480	translocase of outer mitochondrial membrane 40 homolog [Mus musculus]	52	33146	13.3	9.27	0.1	0.00511661
1240	gi|86198327	nucleolar and coiled-body phosphoprotein 1 isoform B [Mus musculus]	52	73384	1.7	9.35	0.04	0.00204664
1241	gi|18700032	acidic nuclear phosphoprotein 32 family, member B [Mus musculus]	52	31231	12.5	3.89	0.22	0.0112565
1242	gi|133505845	protein tyrosine phosphatase, non-receptor type 1 [Mus musculus]	51	50189	4.4	5.78	0.07	0.00358163
1243	gi|6680447	imprinted and ancient [Mus musculus]	51	36652	11.6	4.97	0.19	0.00972155
1244	gi|15808988	eukaryotic translation initiation factor 4H [Mus musculus]	51	27381	5.6	6.67	0.12	0.00613993
1245	gi|40254646	adaptor protein complex AP-2, alpha 2 subunit [Mus musculus]	51	104849	1.2	6.4	0.03	0.00153498
1246	gi|7106451	splicing factor 1 [Mus musculus]	51	70819	2	8.98	0.05	0.0025583
1247	gi|6679721	enhancer of zeste homolog 2 [Mus musculus]	51	87277	1.3	6.4	0.04	0.00204664
1248	gi|31980806	progesterone receptor membrane component [Mus musculus]	51	21795	10.3	4.57	0.15	0.00767491
1249	gi|68448515	CDC16 cell division cycle 16 homolog [Mus musculus]	51	72213	4.4	5.48	0.09	0.00460495
1250	gi|29789209	Raver1 [Mus musculus]	51	79789	1.6	8.91	0.04	0.00204664
1251	gi|84370320	far upstream element (FUSE) binding protein 3 [Mus musculus]	51	62205	7.3	8.4	0.05	0.0025583
1252	gi|76253779	SWI/SNF related, matrix associated, actin dependent regulator of chromatin, subfamily a, member 4 [Mus musculus]	50	181914	2.1	8	0.04	0.00204664
1253	gi|31652266	integrator complex subunit 3 [Mus musculus]	50	119401	3.5	5.54	0.03	0.00153498
1254	gi|15809026	ubiquitin carboxyl-terminal esterase L4 [Mus musculus]	50	26604	5.6	5.01	0.13	0.00665159
1255	gi|33468857	histidine triad nucleotide binding protein 1 [Mus musculus]	50	13882	11.1	6.36	0.25	0.0127915
1256	gi|21699068	pitrilysin metallepetidase 1 [Mus musculus]	50	118438	1	6.76	0.03	0.00153498
1257	gi|6678013	solute carrier family 29 (nucleoside transporters), member 2 [Mus musculus]	50	36660	3.7	5.81	0.09	0.00460495
1258	gi|6678347	thymus cell antigen 1, theta [Mus musculus]	50	18297	6.2	9.16	0.18	0.00920989
1259	gi|31542488	Vac14 homolog [Mus musculus]	50	89018	1.4	5.75	0.04	0.00204664
1260	gi|109288014	kinetochore associated 1 [Mus musculus]	50	253106	0.5	5.69	0.01	0.000511661
1261	gi|36031080	procollagen, type IV, alpha 2 [Mus musculus]	50	168484	0.8	8.83	0.02	0.00102332
1262	gi|38093630	coiled-coil domain containing 86 [Mus musculus]	50	46731	5.2	9.71	0.07	0.00358163
1263	gi|22203749	G1 to S phase transition 1 [Mus musculus]	50	65068	7.3	5.33	0.16	0.00818657
1264	gi|8394460	tropomodulin 3 [Mus musculus]	49	39592	3.1	5.02	0.08	0.00409329
1265	gi|21313612	WD repeat domain 21 [Mus musculus]	49	58992	5	8.7	0.06	0.00306996
1266	gi|6678481	ubiquitin-conjugating enzyme E2L 3 [Mus musculus]	49	18021	15.6	8.68	0.19	0.00972155
1267	gi|70909308	high mobility group AT-hook 1 [Mus musculus]	49	11607	23.4	10.32	0.68	0.0347929
1268	gi|31542131	acidic (leucine-rich) nuclear phosphoprotein 32 family, member E [Mus musculus]	49	29846	5.4	3.77	0.11	0.00562827
1269	gi|6755284	RAN binding protein 1 [Mus musculus]	49	23783	9.9	5.15	0.14	0.00716325
1270	gi|9790141	actin related protein 2/3 complex, subunit 3 [Mus musculus]	49	20739	17.4	8.78	0.35	0.0179081
1271	gi|13385268	cytochrome b-5 [Mus musculus]	49	15232	15.7	4.96	0.22	0.0112565
1272	gi|84043961	eukaryotic translation initiation factor 5B [Mus musculus]	49	137988	3.9	5.47	0.05	0.0025583
1273	gi|33468931	seryl-aminoacyl-tRNA synthetase [Mus musculus]	48	61641	4.5	7.13	0.05	0.0025583
1274	gi|33342267	RNA binding protein gene with multiple splicing isoform 1 [Mus musculus]	48	21859	9.1	7.77	0.15	0.00767491
1275	gi|116174752	olfactory receptor 906 [Mus musculus]	48	35754	2.9	8.27	0.09	0.00460495
1276	gi|6679082	N-myristoyltransferase 1 [Mus musculus]	48	57194	4	8.04	0.12	0.00613993
1277	gi|6755971	lin 7 homolog b [Mus musculus]	48	22957	4.8	8.71	0.15	0.00767491
1278	gi|33859811	mitochondrial trifunctional protein, alpha subunit [Mus musculus]	48	83302	2.1	9.24	0.04	0.00204664
1279	gi|6753658	dynein cytoplasmic 1 intermediate chain 2 [Mus musculus]	48	68751	6.9	5.16	0.05	0.0025583
1280	gi|41056093	Ngg1 interacting factor 3-like 1 [Mus musculus]	48	42176	2.9	6.28	0.08	0.00409329
1281	gi|31981665	kinesin family member 2C [Mus musculus]	48	81817	1.5	8.35	0.04	0.00204664
1282	gi|7657317	LSM4 homolog, U6 small nuclear RNA associated [Mus musculus]	48	15238	7.3	10.08	0.22	0.0112565
1283	gi|28077067	tubulin-specific chaperone d [Mus musculus]	48	135003	1.1	6.08	0.02	0.00102332
1284	gi|46909607	O-linked N-acetylglucosamine transferase [Mus musculus]	48	118131	2.9	6.22	0.06	0.00306996
1285	gi|34486094	eukaryotic translation initiation factor 4, gamma 2 isoform 1 [Mus musculus]	48	102581	2	6.7	0.06	0.00306996
1286	gi|6755224	twinfilin-like protein [Mus musculus]	48	39674	5.4	6.33	0.08	0.00409329
1287	gi|6754082	glutathione S-transferase, alpha 4 [Mus musculus]	48	25559	18	6.77	0.28	0.0143265
1288	gi|46560557	tubulin, gamma complex associated protein 5 [Mus musculus]	48	118815	2.3	5.63	0.06	0.00306996
1289	gi|47271535	signal recognition particle 68 [Mus musculus]	47	71044	3.8	8.77	0.09	0.00460495
1290	gi|12746426	calsyntenin 1 [Mus musculus]	47	110086	2.9	4.82	0.06	0.00306996
1291	gi|16716353	reticulon 3 isoform 4 [Mus musculus]	47	25583	8	8.66	0.45	0.0230247
1292	gi|6680201	hepatoma-derived growth factor-related protein 2 [Mus musculus]	47	74417	2.4	8.72	0.04	0.00204664
1293	gi|13386122	replication protein A3 [Mus musculus]	47	13689	8.3	4.83	0.25	0.0127915
1294	gi|82524294	angio-associated migratory protein [Mus musculus]	47	47550	2.5	4.27	0.07	0.00358163
1295	gi|6678185	surfeit gene 6 [Mus musculus]	47	41324	13	10.52	0.17	0.00869823
1296	gi|71061470	ligase III, DNA, ATP-dependent [Mus musculus]	47	114419	2.6	9.16	0.06	0.00306996
1297	gi|119637821	cDNA sequence BC021891 [Mus musculus]	47	111582	0.7	8.54	0.03	0.00153498
1298	gi|7304967	clusterin [Mus musculus]	47	52167	3.6	5.33	0.06	0.00306996
1299	gi|83921574	SEC8 [Mus musculus]	47	111273	2.8	6.07	0.06	0.00306996
1300	gi|113195678	lysosomal membrane glycoprotein 1 [Mus musculus]	46	44293	4.7	8.66	0.07	0.00358163
1301	gi|19527168	lens epithelium-derived growth factor [Mus musculus]	46	59774	6.8	9.15	0.17	0.00869823
1302	gi|28916693	gelsolin [Mus musculus]	46	86287	1.9	5.83	0.04	0.00204664
1303	gi|74315981	zinc finger, RAN-binding domain containing 2 [Mus musculus]	46	37784	6.1	9.91	0.09	0.00460495
1304	gi|6680956	coagulation factor C homolog (Limulus polyphemus) [Mus musculus]	46	60539	2	8.72	0.05	0.0025583
1305	gi|37574126	TRM1 tRNA methyltransferase 1 homolog [Mus musculus]	46	69292	1.8	7.18	0.05	0.0025583
1306	gi|6754632	mitogen activated protein kinase 1 [Mus musculus]	46	41648	10.3	6.5	0.17	0.00869823
1307	gi|71061455	dynamin 1-like isoform b [Mus musculus]	46	78475	3.6	6.36	0.09	0.00460495
1308	gi|8394239	squamous cell carcinoma antigen recognized by T-cells 3 [Mus musculus]	46	110405	1.1	5.18	0.03	0.00153498
1309	gi|112817628	bromodomain containing 9 [Mus musculus]	46	67269	2.2	5.87	0.05	0.0025583
1310	gi|6679505	proteasome 26S non-ATPase subunit 4 [Mus musculus]	46	40906	3.2	4.67	0.08	0.00409329
1311	gi|9790175	protein phosphatase 4, catalytic subunit [Mus musculus]	46	35628	3.6	4.91	0.09	0.00460495
1312	gi|30424932	tweety 3 [Mus musculus]	45	58612	3.1	5.52	0.06	0.00306996
1313	gi|24431937	NmrA-like family domain containing 1 [Mus musculus]	45	34526	2.9	6.37	0.1	0.00511661
1314	gi|30424711	S19 binding protein [Mus musculus]	45	16082	9.8	10.83	0.21	0.0107449
1315	gi|46518528	acyl-CoA synthetase long-chain family member 4 isoform 1 [Mus musculus]	45	80223	3.9	8.57	0.08	0.00409329
1316	gi|7106381	protein kinase C and casein kinase substrate in neurons 2 [Mus musculus]	45	56140	2.3	5.1	0.06	0.00306996
1317	gi|7106289	dihydrofolate reductase [Mus musculus]	44	21649	5.3	8.56	0.16	0.00818657
1318	gi|27370516	isocitrate dehydrogenase 2 (NADP+), mitochondrial [Mus musculus]	44	51358	7.3	8.88	0.13	0.00665159
1319	gi|16716343	cytochrome c oxidase, subunit VIc [Mus musculus]	44	8464	9.2	10.13	0.42	0.0214898
1320	gi|16716349	nucleoporin 62 [Mus musculus]	44	53336	4.8	5.21	0.13	0.00665159
1321	gi|12963653	protein (peptidyl-prolyl cis/trans isomerase) NIMA-interacting 1 [Mus musculus]	44	18473	9.1	8.93	0.18	0.00920989
1322	gi|46852151	ubiquitin specific protease 28 [Mus musculus]	44	120383	3.6	5.09	0.06	0.00306996
1323	gi|55926127	spectrin beta 3 [Mus musculus]	44	272010	1.5	5.62	0.02	0.00102332
1324	gi|126090572	hypothetical protein LOC319277 [Mus musculus]	44	137309	0.9	6.99	0.02	0.00102332
1325	gi|9789913	coatomer protein complex, subunit zeta 1 [Mus musculus]	44	20242	5.6	4.69	0.17	0.00869823
1326	gi|13324686	translocase of outer mitochondrial membrane 20 homolog [Mus musculus]	44	16445	9	8.8	0.21	0.0107449
1327	gi|7304929	trafficking protein particle complex 3 [Mus musculus]	44	20460	10.6	4.88	0.36	0.0184198
1328	gi|27370224	DIP2 disco-interacting protein 2 homolog B [Mus musculus]	44	148940	0.8	8.47	0.02	0.00102332
1329	gi|70778879	zinc finger protein 809 [Mus musculus]	44	48024	3	9.34	0.07	0.00358163
1330	gi|21313442	hypothetical protein LOC78581 [Mus musculus]	44	28762	8.8	10.33	0.12	0.00613993
1331	gi|6679811	flotillin 2 isoform 2 [Mus musculus]	44	41804	2.9	5.17	0.08	0.00409329
1332	gi|40789268	neurocan [Mus musculus]	44	139028	1.4	5.47	0.02	0.00102332
1333	gi|6754616	mago-nashi homolog, proliferation-associated [Mus musculus]	43	17210	7.5	5.74	0.2	0.0102332
1334	gi|19527130	elastin microfibril interfacer 1 [Mus musculus]	43	108830	1.5	5.21	0.03	0.00153498
1335	gi|124486600	SLIT-ROBO Rho GTPase activating protein 2 [Mus musculus]	43	125030	0.9	5.96	0.03	0.00153498
1336	gi|6753594	cysteine rich protein 61 [Mus musculus]	43	43848	2.4	8.54	0.08	0.00409329
1337	gi|13899215	RPP20 protein [Mus musculus]	43	15938	7.1	8.93	0.21	0.0107449
1338	gi|28849895	integrator complex subunit 5 [Mus musculus]	43	109591	1	6.6	0.03	0.00153498
1339	gi|110625724	thyroid hormone receptor interactor 13 [Mus musculus]	43	48689	3	5.58	0.07	0.00358163
1340	gi|13928674	Saccharomyces cerevisiae Nip7p homolog [Mus musculus]	43	20550	34.4	7.72	0.35	0.0179081
1341	gi|20149316	ISY1 splicing factor homolog [Mus musculus]	43	33026	8.8	5.15	0.1	0.00511661
1342	gi|57222276	a disintegrin and metalloproteinase domain 6-like [Mus musculus]	43	87804	1.5	7.96	0.04	0.00204664
1343	gi|27370042	SDA1 domain containing 1 [Mus musculus]	43	79879	3.1	9.25	0.08	0.00409329
1344	gi|54020730	RIKEN cDNA C920006C10 [Mus musculus]	43	93466	2	6.36	0.04	0.00204664
1345	gi|13937355	esterase D/formylglutathione hydrolase [Mus musculus]	43	31870	7.8	6.7	0.1	0.00511661
1346	gi|31543735	solute carrier family 38, member 2 [Mus musculus]	43	55866	4.8	8.05	0.12	0.00613993
1347	gi|19527018	dipeptidyl peptidase III [Mus musculus]	43	83258	4.3	5.22	0.04	0.00204664
1348	gi|149261035	PREDICTED: similar to Pro-Pol-dUTPase polyprotein; RNaseH; dUTPase; integrase; protease; reverse transcriptase [Mus musculus]	43	125358	1	9.14	0.03	0.00153498
1349	gi|13195618	chromatin modifying protein 1B [Mus musculus]	42	22167	4.5	7.82	0.15	0.00767491
1350	gi|52138546	signal peptide, CUB domain, EGF-like 3 [Mus musculus]	42	114101	1.4	7.85	0.03	0.00153498
1351	gi|92110037	HLA-B associated transcript 2 [Mus musculus]	42	229633	1.9	9.43	0.03	0.00153498
1352	gi|21536230	RNA binding motif protein 28 isoform 1 [Mus musculus]	42	56676	3.8	9.67	0.12	0.00613993
1353	gi|7305365	paladin [Mus musculus]	42	97762	4.2	6.14	0.07	0.00358163
1354	gi|62526118	cytoskeleton-associated protein 4 [Mus musculus]	42	63711	3.8	5.46	0.05	0.0025583
1355	gi|6678413	triosephosphate isomerase 1 [Mus musculus]	42	27038	5.6	6.9	0.12	0.00613993
1356	gi|9625047	ubiquitin carboxyl-terminal esterase L5 [Mus musculus]	42	37976	3.3	5.47	0.09	0.00460495
1357	gi|6680129	THUMP domain containing 3 [Mus musculus]	42	57251	2.2	7.18	0.06	0.00306996
1358	gi|7949078	myosin light chain, phosphorylatable, fast skeletal muscle [Mus musculus]	42	19057	5.9	4.82	0.18	0.00920989
1359	gi|85861172	apolipoprotein B editing complex 3 [Mus musculus]	42	48418	5.1	9.23	0.14	0.00716325
1360	gi|38570084	CUG triplet repeat, RNA-binding protein 1 isoform 2 [Mus musculus]	42	52473	1.6	8.7	0.06	0.00306996
1361	gi|71725355	conserved nuclear protein Nhn1 isoform b [Mus musculus]	41	105859	3.7	7.63	0.03	0.00153498
1362	gi|66792792	branched chain aminotransferase 1, cytosolic isoform 1 [Mus musculus]	41	50610	1.8	6.34	0.07	0.00358163
1363	gi|27369834	serine incorporator 5 [Mus musculus]	41	53734	2.2	8.47	0.06	0.00306996
1364	gi|61098124	family with sequence similarity 98, member B [Mus musculus]	41	45891	2.6	8.77	0.07	0.00358163
1365	gi|16716475	DEAD (Asp-Glu-Ala-Asp) box polypeptide 50 [Mus musculus]	41	82695	3.5	9.33	0.04	0.00204664
1366	gi|13385660	XPA binding protein 2 [Mus musculus]	41	100723	3.6	5.87	0.03	0.00153498
1367	gi|6678183	suppressor of Ty 6 homolog [Mus musculus]	41	200129	1	4.83	0.02	0.00102332
1368	gi|6679421	cytochrome P450 reductase [Mus musculus]	41	77394	1.3	5.34	0.04	0.00204664
1369	gi|9910600	ubiquitin-conjugating enzyme E2D 2 [Mus musculus]	41	16953	7.5	7.68	0.2	0.0102332
1370	gi|21313144	GTP-binding protein PTD004 isoform a [Mus musculus]	41	44929	2.3	7.64	0.07	0.00358163
1371	gi|6755925	ubiquitin-like 3 [Mus musculus]	41	13286	10.3	6.41	0.26	0.0133032
1372	gi|149234023	PREDICTED: similar to ADAM23 [Mus musculus]	41	99355	0.8	8.59	0.03	0.00153498
1373	gi|6755578	SWI/SNF related, matrix associated, actin dependent regulator of chromatin, subfamily b, member 1 [Mus musculus]	40	44398	3.4	5.86	0.07	0.00358163
1374	gi|7949098	neuronal pentraxin 2 [Mus musculus]	40	47507	7.2	5.6	0.07	0.00358163
1375	gi|55742803	hypothetical protein LOC231713 [Mus musculus]	40	112663	3.5	6.1	0.06	0.00306996
1376	gi|38142460	electron transferring flavoprotein, beta polypeptide [Mus musculus]	40	27834	3.9	8.24	0.12	0.00613993
1377	gi|6753144	ATPase, H+ transporting, lysosomal V0 subunit C [Mus musculus]	40	15798	11.6	9.1	0.22	0.0112565
1378	gi|121583922	insulin degrading enzyme [Mus musculus]	40	118361	2.6	6.08	0.03	0.00153498
1379	gi|6678113	secreted phosphoprotein 1 [Mus musculus]	40	32538	4.4	4.34	0.1	0.00511661
1380	gi|46358331	U2-associated SR140 protein [Mus musculus]	40	113577	2	8.47	0.03	0.00153498
1381	gi|50363232	nestin [Mus musculus]	40	207627	0.5	4.3	0.02	0.00102332
1382	gi|124487409	breast cancer 2 [Mus musculus]	40	374766	0.3	6.23	0.01	0.000511661
1383	gi|113199777	semaphorin 3E [Mus musculus]	40	90683	1.8	8.1	0.04	0.00204664
1384	gi|41235767	protein arginine N-methyltransferase 8 [Mus musculus]	40	43963	7.4	5.82	0.08	0.00409329
1385	gi|38198665	p47 protein [Mus musculus]	40	40929	2.7	5.09	0.08	0.00409329
1386	gi|123701991	RNA binding motif protein 26 [Mus musculus]	39	111345	0.8	9.13	0.03	0.00153498
1387	gi|31982026	ribonucleotide reductase M1 [Mus musculus]	39	91008	3.7	6.27	0.07	0.00358163
1388	gi|29789160	DEK oncogene (DNA binding) [Mus musculus]	39	43357	5	6.51	0.16	0.00818657
1389	gi|47132512	fibroblast growth factor binding protein 1 [Mus musculus]	39	28847	8	9.38	0.12	0.00613993
1390	gi|56605680	WD repeat domain 58 [Mus musculus]	39	37918	3.2	6.67	0.09	0.00460495
1391	gi|31542119	angiotensin II receptor-associated protein [Mus musculus]	39	17685	24.8	5.4	0.19	0.00972155
1392	gi|6681291	Ddx19-like protein [Mus musculus]	39	54311	2.1	6.26	0.06	0.00306996
1393	gi|34538602	ATP synthase F0 subunit 8 [Mus musculus]	38	7761	14.9	9.88	0.45	0.0230247
1394	gi|7709986	SUMO1 activating enzyme subunit 2 [Mus musculus]	38	71209	5.8	5.09	0.09	0.00460495
1395	gi|30519935	HIV-1 Rev binding protein 2 [Mus musculus]	38	43770	2.4	9.8	0.08	0.00409329
1396	gi|40254600	acidic (leucine-rich) nuclear phosphoprotein 32 family, member A [Mus musculus]	38	28691	5.7	3.99	0.25	0.0127915
1397	gi|124487313	glutaminase [Mus musculus]	38	74771	3.9	8.23	0.04	0.00204664
1398	gi|12963531	non-POU-domain-containing, octamer binding protein [Mus musculus]	38	54678	3.6	8.86	0.12	0.00613993
1399	gi|17647499	hemoglobin, beta adult minor chain [Mus musculus]	38	15982	6.8	7.85	0.21	0.0107449
1400	gi|21312614	cleavage and polyadenylation specific factor 3-like [Mus musculus]	38	68541	2	8.11	0.05	0.0025583
1401	gi|34328230	adenylate kinase 2 isoform b [Mus musculus]	38	25817	11.6	6.97	0.27	0.0138148
1402	gi|9256640	sorting nexin 12 [Mus musculus]	38	19275	4.2	6.85	0.17	0.00869823
1403	gi|6679597	kinesin family member 20A [Mus musculus]	38	100784	1.9	6.55	0.03	0.00153498
1404	gi|31982828	solute carrier family 6 (neurotransmitter transporter, taurine), member 6 [Mus musculus]	38	70893	2.7	6.99	0.05	0.0025583
1405	gi|8567340	coatomer protein complex, subunit gamma 2 [Mus musculus]	38	98815	1	5.55	0.03	0.00153498
1406	gi|94377836	PREDICTED: hypothetical protein [Mus musculus]	38	16680	13.4	10.32	0.45	0.0230247
1407	gi|6679685	enhancer of rudimentary homolog [Mus musculus]	38	12422	5.8	5.63	0.28	0.0143265
1408	gi|113205053	upstream binding transcription factor, RNA polymerase I isoform 2 [Mus musculus]	38	85299	3.9	5.43	0.08	0.00409329
1409	gi|6679731	coagulation factor V [Mus musculus]	37	248217	1.3	5.68	0.01	0.000511661
1410	gi|31982582	MO25 protein [Mus musculus]	37	39988	7.3	6.69	0.17	0.00869823
1411	gi|21450169	phosphoribosyl pyrophosphate synthetase-associated protein 2 [Mus musculus]	37	41254	2.2	6.73	0.08	0.00409329
1412	gi|148839318	SMC hinge domain containing 1 [Mus musculus]	37	227502	0.7	6.87	0.01	0.000511661
1413	gi|148540184	serum response factor binding protein 1 [Mus musculus]	37	48887	4.8	9.56	0.07	0.00358163
1414	gi|20373163	PDZ-domain protein scribble [Mus musculus]	37	180894	0.5	5.12	0.02	0.00102332
1415	gi|120587017	Hspb associated protein 1 [Mus musculus]	37	55159	3.9	5.15	0.06	0.00306996
1416	gi|25072205	U2 small nuclear RNA auxiliary factor 1-like 4 [Mus musculus]	37	26333	10.9	8.38	0.13	0.00665159
1417	gi|6755851	topoisomerase (DNA) III beta [Mus musculus]	37	98768	1.7	8.23	0.03	0.00153498
1418	gi|13385866	actin related protein 2/3 complex, subunit 5 [Mus musculus]	37	16350	7.9	5.47	0.21	0.0107449
1419	gi|19526872	nucleolar protein 11 [Mus musculus]	36	81807	1.1	5.71	0.04	0.00204664
1420	gi|31543255	membrane metallo endopeptidase [Mus musculus]	36	86332	2.5	5.59	0.04	0.00204664
1421	gi|149249719	PREDICTED: similar to RNA polymerase II subunit [Mus musculus]	36	7867	29.9	8.76	1.09	0.055771
1422	gi|10048406	frizzled 2 [Mus musculus]	36	65271	1.4	8.55	0.05	0.0025583
1423	gi|10946942	endothelial differentiation-related factor 1 [Mus musculus]	36	16359	10.1	9.99	0.21	0.0107449
1424	gi|31981657	carbonic anhydrase 2 [Mus musculus]	36	29188	5	6.52	0.11	0.00562827
1425	gi|6678682	lectin, galactose binding, soluble 1 [Mus musculus]	36	15198	5.9	5.32	0.22	0.0112565
1426	gi|6680942	conserved helix-loop-helix ubiquitous kinase [Mus musculus]	36	85815	1.2	6.32	0.04	0.00204664
1427	gi|6753494	coronin, actin binding protein 1B [Mus musculus]	36	54505	3.9	5.54	0.06	0.00306996
1428	gi|19482160	coactosin-like 1 [Mus musculus]	36	16048	5.6	5.28	0.21	0.0107449
1429	gi|28076989	DEAD (Asp-Glu-Ala-Asp) box polypeptide 54 [Mus musculus]	36	98029	2.3	10.01	0.03	0.00153498
1430	gi|31542192	microtubule-associated protein 7 domain containing 1 [Mus musculus]	36	93628	1.5	10.15	0.04	0.00204664
1431	gi|30017373	large subunit GTPase 1 homolog [Mus musculus]	36	73852	4.2	6.08	0.09	0.00460495
1432	gi|30410744	zinc finger protein 334 [Mus musculus]	36	80077	5.4	9.5	0.04	0.00204664
1433	gi|83649760	hypothetical protein LOC68767 [Mus musculus]	35	51741	4	5.33	0.06	0.00306996
1434	gi|13507676	pumilio 1 [Mus musculus]	35	127268	0.9	6.33	0.03	0.00153498
1435	gi|34328219	podocalyxin-like [Mus musculus]	35	53756	3	4.86	0.06	0.00306996
1436	gi|46402171	immunoglobulin superfamily, member 3 [Mus musculus]	35	135681	0.7	5.77	0.02	0.00102332
1437	gi|148747189	microtubule-associated protein 4 [Mus musculus]	35	117940	1.5	4.9	0.03	0.00153498
1438	gi|20589521	transforming growth factor beta regulated gene 4 [Mus musculus]	35	71981	1.6	8.55	0.05	0.0025583
1439	gi|13385728	microfibrillar-associated protein 1A [Mus musculus]	35	51923	4.6	4.95	0.06	0.00306996
1440	gi|6679084	N-myristoyltransferase 2 [Mus musculus]	35	60788	4.9	7.65	0.11	0.00562827
1441	gi|22122695	JTV1 [Mus musculus]	35	31306	3.2	7.01	0.11	0.00562827
1442	gi|149234349	PREDICTED: centrosome-associated protein 350 isoform 1 [Mus musculus]	35	348035	0.3	6	0.01	0.000511661
1443	gi|18087793	protocadherin beta 15 [Mus musculus]	35	86638	2.8	4.63	0.04	0.00204664
1444	gi|33468953	activator of basal transcription [Mus musculus]	35	30697	4.8	10.02	0.11	0.00562827
1445	gi|6755294	RNA binding motif protein 6 isoform a [Mus musculus]	34	128756	0.6	5.78	0.03	0.00153498
1446	gi|119672912	SR-related CTD associated factor 6 [Mus musculus]	34	106745	1.2	9.26	0.03	0.00153498
1447	gi|21313454	spindle pole body component 25 [Mus musculus]	34	21045	5.6	8.35	0.16	0.00818657
1448	gi|21312151	putative breast adenocarcinoma marker [Mus musculus]	34	25118	4.1	5.88	0.13	0.00665159
1449	gi|85861164	oxoglutarate dehydrogenase (lipoamide) [Mus musculus]	34	117572	1	6.36	0.03	0.00153498
1450	gi|124430707	paralemmin 3 [Mus musculus]	34	79140	5.4	4.47	0.04	0.00204664
1451	gi|28201978	pyruvate dehydrogenase complex, component X [Mus musculus]	34	54250	2.8	7.63	0.06	0.00306996
1452	gi|27414501	excision repair cross-complementing rodent repair deficiency complementation group 6 - like [Mus musculus]	34	139566	1	5.1	0.02	0.00102332
1453	gi|70909327	COP9 (constitutive photomorphogenic) homolog, subunit 2 [Mus musculus]	34	51849	5	5.36	0.06	0.00306996
1454	gi|118344446	IQ motif containing GTPase activating protein 3 [Mus musculus]	34	186435	2.1	7.21	0.02	0.00102332
1455	gi|18700024	isocitrate dehydrogenase 3, beta subunit [Mus musculus]	34	42453	6.5	8.76	0.16	0.00818657
1456	gi|145207992	RIKEN cDNA 2810028N01 [Mus musculus]	34	109739	1.1	7.23	0.03	0.00153498
1457	gi|126362985	ribosomal RNA processing 15 homolog [Mus musculus]	34	31210	5.3	8.86	0.11	0.00562827
1458	gi|21313438	exocyst complex component 2 [Mus musculus]	34	104920	1.7	6.78	0.03	0.00153498
1459	gi|6678049	synaptosomal-associated protein 23 [Mus musculus]	33	23531	19.5	4.88	0.14	0.00716325
1460	gi|124249066	RNA binding motif protein 15 [Mus musculus]	33	105886	2	10.09	0.03	0.00153498
1461	gi|28076997	ribosomal RNA processing 1 homolog B [Mus musculus]	33	81246	3.3	9.73	0.04	0.00204664
1462	gi|94420998	tripartite motif protein 24 [Mus musculus]	33	118636	1.1	6.66	0.03	0.00153498
1463	gi|31980988	ADP-ribosylation factor-like 2 [Mus musculus]	33	21022	5.4	5.67	0.16	0.00818657
1464	gi|22094123	suppressor of Ty 5 homolog [Mus musculus]	33	120988	1.7	4.93	0.03	0.00153498
1465	gi|133778926	enabled homolog isoform 1 [Mus musculus]	33	86456	2.5	7.62	0.04	0.00204664
1466	gi|84872200	protein kinase C, zeta isoform a [Mus musculus]	32	68551	2.4	5.47	0.05	0.0025583
1467	gi|117676367	novel nuclear protein 1 [Mus musculus]	32	54857	2	5.04	0.06	0.00306996
1468	gi|21489951	hypothetical protein LOC112422 [Mus musculus]	32	43331	3.1	9.05	0.08	0.00409329
1469	gi|7106355	c-mer proto-oncogene tyrosine kinase [Mus musculus]	32	111171	0.8	5.31	0.03	0.00153498
1470	gi|28195398	cyclin B1 [Mus musculus]	32	48477	5.6	7.1	0.07	0.00358163
1471	gi|149274111	PREDICTED: similar to Sycp3 like Y-linked [Mus musculus]	31	24932	5.1	5.15	0.13	0.00665159
1472	gi|125490392	POU domain, class 5, transcription factor 1 [Mus musculus]	31	38705	9.4	6.05	0.09	0.00460495
1473	gi|94400775	recombining binding protein suppressor of hairless isoform 1 [Mus musculus]	31	59241	2.1	8.43	0.06	0.00306996
1474	gi|14916479	mannose-6-phosphate receptor, cation dependent [Mus musculus]	31	31666	5	5.24	0.11	0.00562827
1475	gi|11967933	zinc finger protein 296 [Mus musculus]	31	36347	4.2	9.33	0.09	0.00460495
1476	gi|23956074	PRP4 pre-mRNA processing factor 4 homolog B [Mus musculus]	31	117276	1.5	10.22	0.03	0.00153498
1477	gi|41322904	plectin 1 isoform 1 [Mus musculus]	31	521291	0.9	5.61	0.01	0.000511661
1478	gi|7305075	ras-GTPase-activating protein SH3-domain binding protein [Mus musculus]	31	51854	5.2	5.41	0.06	0.00306996
1479	gi|27370198	potassium voltage-gated channel, subfamily H, member 5 [Mus musculus]	31	112851	1.6	7.25	0.03	0.00153498
1480	gi|6677981	vacuolar protein sorting 4b [Mus musculus]	31	49587	3.6	7.03	0.07	0.00358163
1481	gi|31559909	von Willebrand factor A domain-related protein [Mus musculus]	31	44767	5.5	6.08	0.07	0.00358163
1482	gi|30794164	clathrin, light polypeptide (Lcb) [Mus musculus]	31	23274	4.7	4.63	0.14	0.00716325
1483	gi|21362307	zinc finger protein 622 [Mus musculus]	31	54102	4.4	5.77	0.13	0.00665159
1484	gi|85986577	hypothetical protein LOC102502 [Mus musculus]	31	70763	1.9	5.23	0.05	0.0025583
1485	gi|24415990	PHD-finger 5A [Mus musculus]	31	13138	6.4	8.78	0.26	0.0133032
1486	gi|27229175	armadillo repeat containing 8 [Mus musculus]	30	76455	1.5	6.28	0.04	0.00204664
1487	gi|149268686	PREDICTED: hypothetical protein LOC106618 isoform 1 [Mus musculus]	30	208148	0.6	6.19	0.02	0.00102332
1488	gi|51556217	DNA methyltransferase 3B isoform 2 [Mus musculus]	30	96163	1.9	8.25	0.03	0.00153498
1489	gi|111154070	transcription termination factor 1 [Mus musculus]	30	98176	3.1	9.41	0.03	0.00153498
1490	gi|110625998	DnaJ (Hsp40) homolog, subfamily B, member 11 [Mus musculus]	30	40815	3.1	5.92	0.08	0.00409329
1491	gi|103472025	cleft lip and palate associated transmembrane protein 1 [Mus musculus]	30	75585	2.4	5.88	0.04	0.00204664
1492	gi|27151748	nodal modulator 1 [Mus musculus]	30	134014	1.4	5.86	0.02	0.00102332
1493	gi|124486963	polymerase (RNA) III (DNA directed) polypeptide A, 155kDa [Mus musculus]	30	157690	1.4	8.78	0.04	0.00204664
1494	gi|29789341	ubiquitin protein ligase E3C [Mus musculus]	30	125037	0.9	5.99	0.03	0.00153498
1495	gi|6753652	dynein, axonemal, heavy chain 11 [Mus musculus]	29	519966	0.6	5.78	0.01	0.000511661
1496	gi|33469093	vasodilator-stimulated phosphoprotein [Mus musculus]	29	39971	2.4	8.69	0.08	0.00409329
1497	gi|21312960	plakophilin 2 [Mus musculus]	29	88562	2.4	9.39	0.04	0.00204664
1498	gi|27229036	signal recognition particle receptor (~docking protein~) [Mus musculus]	29	70035	1.9	9.07	0.05	0.0025583
1499	gi|13507622	SAC1 (supressor of actin mutations 1, homolog)-like [Mus musculus]	29	67471	1.7	6.85	0.05	0.0025583
1500	gi|116875858	aggrecan [Mus musculus]	29	223402	0.7	4.19	0.01	0.000511661
1501	gi|66392579	laminin gamma 3 [Mus musculus]	29	178084	1.5	6.59	0.02	0.00102332
1502	gi|19527156	U6 snRNA-associated Sm-like protein LSm8 [Mus musculus]	28	10396	16.7	4.34	0.33	0.0168848
1503	gi|146231936	apoptotic chromatin condensation inducer 1 isoform 1 [Mus musculus]	28	71962	1.9	8.89	0.05	0.0025583
1504	gi|149252987	PREDICTED: similar to microtubule-actin crosslinking factor 1 isoform 21 [Mus musculus]	28	843753	0.4	5.27	0	0
1505	gi|82898205	PREDICTED: similar to THO complex 2 [Mus musculus]	28	184596	0.6	8.75	0.02	0.00102332
1506	gi|31541898	importin 11 [Mus musculus]	28	113370	1.4	5.14	0.03	0.00153498
1507	gi|31980726	phosphoglucomutase 2 [Mus musculus]	28	61764	2.1	6.3	0.05	0.0025583
1508	gi|33942089	ataxin 2-like [Mus musculus]	28	110865	1.3	8.94	0.03	0.00153498
1509	gi|71480098	PEST proteolytic signal containing nuclear protein [Mus musculus]	28	18951	9	6.86	0.18	0.00920989
1510	gi|27369587	THO complex 5 [Mus musculus]	28	79391	2.2	6.68	0.04	0.00204664
1511	gi|94395353	PREDICTED: hypothetical protein [Mus musculus]	28	21488	3.9	12.16	0.16	0.00818657
1512	gi|110626031	KH domain containing, RNA binding, signal transduction associated 1 [Mus musculus]	27	48511	2.3	8.81	0.07	0.00358163
1513	gi|6671682	caspase 11 [Mus musculus]	27	43356	2.7	6.61	0.08	0.00409329
1514	gi|124486933	extraembryonic development protein [Mus musculus]	27	312095	0.8	5.57	0.01	0.000511661
1515	gi|62945396	RAS and EF hand domain containing [Mus musculus]	27	71279	3.5	5.24	0.05	0.0025583
1516	gi|21313536	dihydrolipoamide S-succinyltransferase (E2 component of 2-oxo-glutarate complex) [Mus musculus]	27	49306	1.8	9.11	0.07	0.00358163
1517	gi|71533181	scaffold attachment factor B2 [Mus musculus]	27	119200	1.7	6.15	0.03	0.00153498
1518	gi|6753884	FK506 binding protein 5 [Mus musculus]	27	51504	2	7.89	0.06	0.00306996
1519	gi|31981882	hypothetical protein LOC223978 [Mus musculus]	26	35568	3.5	5.17	0.09	0.00460495
1520	gi|23956108	nucleolar complex associated 3 homolog [Mus musculus]	26	93737	3.6	9.16	0.03	0.00153498
1521	gi|90093351	Rho GTPase activating protein 9 [Mus musculus]	26	53480	1.3	6.13	0.06	0.00306996
1522	gi|124487227	phospholipase B1 [Mus musculus]	26	166261	1.6	6.43	0.02	0.00102332
1523	gi|6679110	nucleoplasmin 3 [Mus musculus]	26	19353	8.6	4.71	0.17	0.00869823
1524	gi|31981822	cystatin C [Mus musculus]	25	15749	12.1	9.18	0.22	0.0112565
1525	gi|46358064	serine/threonine protein kinase 6 [Mus musculus]	25	47600	4.8	9.44	0.07	0.00358163
1526	gi|146198792	inositol 1,4,5-triphosphate receptor 1 [Mus musculus]	25	316458	0.7	5.75	0.01	0.000511661
1527	gi|21704120	plastin 3 precursor [Mus musculus]	24	71210	2.5	5.42	0.05	0.0025583
1528	gi|29893569	eukaryotic translation initiation factor 5 [Mus musculus]	24	49394	2.6	5.36	0.07	0.00358163
1529	gi|22208995	RIO kinase 1 [Mus musculus]	24	65440	3	6.13	0.05	0.0025583
1530	gi|33468955	IK cytokine [Mus musculus]	24	65690	2.3	6.26	0.05	0.0025583
1531	gi|26553441	hypothetical protein LOC52846 [Mus musculus]	24	55266	4	6.11	0.06	0.00306996
1532	gi|27369712	GA repeat binding protein, beta 2 [Mus musculus]	24	45630	10.6	4.84	0.07	0.00358163
1533	gi|118150668	solute carrier family 39, member 7 [Mus musculus]	24	50796	2.7	6.36	0.06	0.00306996
1534	gi|19527116	phosphoserine phosphatase [Mus musculus]	24	25308	4	5.81	0.13	0.00665159
1535	gi|126116574	hypothetical protein LOC192950 [Mus musculus]	24	157865	3.9	4.47	0.02	0.00102332
							1954.42	100

## Sheet: Antonyak_6bandsCombined_99CI_Mo
Header	--------------------------------------------------------
Search title	Marc Antonyak Gel Bands Combined
Timestamp	2012-07-16T21:04:25Z
User	James McCardle
Email	jam665@cornell.edu
Report URI	http://mascot.biotech.cornell.edu/mascot/cgi/master_results.pl?file=../data/20120716/F392930.dat
Peak list data path	C:\Program Files\Matrix Science\Mascot Daemon\mgf\1275 Marc Antonyak Gel Bands Combined\mascot_daemon_merge.mgf
Peak list format	Mascot generic
Search type	MIS
Mascot version	2.3.02
Database	mouse_refseq
Fasta file	mouse_refseq_20070725.fasta
Total sequences	35359
Total residues	15847557
Sequences after taxonomy filter	35359
Number of queries	60717
Decoy	--------------------------------------------------------
Number of matches above identity threshold in search of real database	20377
Number of matches above identity threshold in search of decoy database	338
Number of matches above homology threshold in search of real database	21928
Number of matches above homology threshold in search of decoy database	399
Fixed modifications	--------------------------------------------------------
Identifier	Name	Delta	Neutral loss
1	Carbamidomethyl (C)	57.0215
Variable modifications	--------------------------------------------------------
Identifier	Name	Delta	Neutral loss(es)
1	Deamidated (NQ)	0.984016
2	Oxidation (M)	15.9949	0	63.9983
Search Parameters	--------------------------------------------------------
Taxonomy filter	All entries
Enzyme	Trypsin
Maximum Missed Cleavages	1
Fixed modifications	Carbamidomethyl (C)
Variable modifications	Deamidated (NQ),Oxidation (M)
Peptide Mass Tolerance	10
Peptide Mass Tolerance Units	ppm
Fragment Mass Tolerance	0.8
Fragment Mass Tolerance Units	Da
Mass values	Monoisotopic
Instrument type	ESI-FTICR
Decoy database also searched	1
Format parameters	--------------------------------------------------------
Significance threshold	0.01
Max. number of hits	0
Use MudPIT protein scoring	1
Ions score cut-off	20
Include same-set proteins
Include sub-set proteins	0
Include unassigned	0
Require bold red	1
Use homology threshold	0
Group protein families	0
Re-score using Percolator	0
Protein hits	--------------------------------------------------------
prot_hit_num	prot_acc	prot_desc	prot_score	prot_mass	prot_matches	prot_matches_sig	prot_sequences	prot_sequences_sig	prot_cover	prot_pi	pep_query	pep_rank	pep_isbold	pep_isunique	pep_exp_mz	pep_exp_mr	pep_exp_z	pep_calc_mr	pep_delta	pep_miss	pep_score	pep_homol	pep_ident	pep_expect	pep_res_before	pep_seq	pep_res_after	pep_var_mod	pep_var_mod_pos
1	gi|46849812	fibronectin 1 [Mus musculus]	13163	276017	556	467	80	75	49.6	5.39	1143	1	1	1	404.252	806.489	2	806.49	-0.0011	0	22.98		23	0.011	R	ITGYIIK	Y
1	gi|46849812	fibronectin 1 [Mus musculus]	13163	276017	556	467	80	75	49.6	5.39	1144	1	1	1	404.252	806.49	2	806.49	-0.0006	0	25.51		23	0.006	R	ITGYIIK	Y
1	gi|46849812	fibronectin 1 [Mus musculus]	13163	276017	556	467	80	75	49.6	5.39	1145	1	1	1	404.252	806.49	2	806.49	-0.0001	0	35.85		23	0.00056	R	ITGYIIK	Y
1	gi|46849812	fibronectin 1 [Mus musculus]	13163	276017	556	467	80	75	49.6	5.39	1146	1	1	1	404.252	806.49	2	806.49	0	0	21.6		23	0.015	R	ITGYIIK	Y
1	gi|46849812	fibronectin 1 [Mus musculus]	13163	276017	556	467	80	75	49.6	5.39	1147	1	1	1	404.252	806.49	2	806.49	0.0001	0	35.83		23	0.00056	R	ITGYIIK	Y
1	gi|46849812	fibronectin 1 [Mus musculus]	13163	276017	556	467	80	75	49.6	5.39	1148	1	1	1	404.252	806.49	2	806.49	0.0003	0	28.18		23	0.0033	R	ITGYIIK	Y
1	gi|46849812	fibronectin 1 [Mus musculus]	13163	276017	556	467	80	75	49.6	5.39	1149	1	1	1	404.253	806.491	2	806.49	0.0005	0	35.92		23	0.00055	R	ITGYIIK	Y
1	gi|46849812	fibronectin 1 [Mus musculus]	13163	276017	556	467	80	75	49.6	5.39	1150	1	1	1	404.253	806.491	2	806.49	0.0006	0	35.87		23	0.00056	R	ITGYIIK	Y
1	gi|46849812	fibronectin 1 [Mus musculus]	13163	276017	556	467	80	75	49.6	5.39	1151	1	1	1	404.253	806.491	2	806.49	0.0006	0	29.29		23	0.0025	R	ITGYIIK	Y
1	gi|46849812	fibronectin 1 [Mus musculus]	13163	276017	556	467	80	75	49.6	5.39	1152	1	1	1	404.253	806.491	2	806.49	0.0006	0	21.05		23	0.017	R	ITGYIIK	Y
1	gi|46849812	fibronectin 1 [Mus musculus]	13163	276017	556	467	80	75	49.6	5.39	1153	1	1	1	404.253	806.491	2	806.49	0.001	0	35.85		23	0.00056	R	ITGYIIK	Y
1	gi|46849812	fibronectin 1 [Mus musculus]	13163	276017	556	467	80	75	49.6	5.39	1154	1	1	1	404.253	806.491	2	806.49	0.001	0	27.56		23	0.0038	R	ITGYIIK	Y
1	gi|46849812	fibronectin 1 [Mus musculus]	13163	276017	556	467	80	75	49.6	5.39	1155	1	1	1	404.253	806.491	2	806.49	0.0011	0	29.92		23	0.0022	R	ITGYIIK	Y
1	gi|46849812	fibronectin 1 [Mus musculus]	13163	276017	556	467	80	75	49.6	5.39	4864	2	1	1	452.238	902.461	2	902.461	0.0003	1	36.22		32	0.0043	K	IGEKWDR	Q
1	gi|46849812	fibronectin 1 [Mus musculus]	13163	276017	556	467	80	75	49.6	5.39	5162	1	1	1	457.253	912.492	2	912.493	-0.0005	0	36.49	26	29	0.0022	K	VFAVHQGR	E
1	gi|46849812	fibronectin 1 [Mus musculus]	13163	276017	556	467	80	75	49.6	5.39	8086	1	1	1	502.3	1002.59	2	1002.59	0	0	52.9	25	27	3e-05	R	APITGYIIR	H
1	gi|46849812	fibronectin 1 [Mus musculus]	13163	276017	556	467	80	75	49.6	5.39	8088	1	1	1	502.301	1002.59	2	1002.59	0.0005	0	49.48		27	6.5e-05	R	APITGYIIR	H
1	gi|46849812	fibronectin 1 [Mus musculus]	13163	276017	556	467	80	75	49.6	5.39	8089	1	1	1	502.301	1002.59	2	1002.59	0.0005	0	50.35	24	27	5.4e-05	R	APITGYIIR	H
1	gi|46849812	fibronectin 1 [Mus musculus]	13163	276017	556	467	80	75	49.6	5.39	8090	1	1	1	502.301	1002.59	2	1002.59	0.0006	0	52.92		27	3e-05	R	APITGYIIR	H
1	gi|46849812	fibronectin 1 [Mus musculus]	13163	276017	556	467	80	75	49.6	5.39	8091	1	1	1	502.301	1002.59	2	1002.59	0.0006	0	50.75		27	4.9e-05	R	APITGYIIR	H
1	gi|46849812	fibronectin 1 [Mus musculus]	13163	276017	556	467	80	75	49.6	5.39	8092	1	1	1	502.301	1002.59	2	1002.59	0.0008	0	52.26		27	3.5e-05	R	APITGYIIR	H
1	gi|46849812	fibronectin 1 [Mus musculus]	13163	276017	556	467	80	75	49.6	5.39	10503	1	1	1	536.29	1070.56	2	1070.56	-0.0001	0	38.63		31	0.002	K	YEVSVYALK	D
1	gi|46849812	fibronectin 1 [Mus musculus]	13163	276017	556	467	80	75	49.6	5.39	10505	1	1	1	536.29	1070.57	2	1070.56	0.0005	0	37.65		31	0.0023	K	YEVSVYALK	D
1	gi|46849812	fibronectin 1 [Mus musculus]	13163	276017	556	467	80	75	49.6	5.39	10506	1	1	1	536.29	1070.57	2	1070.56	0.0006	0	38.44		31	0.002	K	YEVSVYALK	D
1	gi|46849812	fibronectin 1 [Mus musculus]	13163	276017	556	467	80	75	49.6	5.39	10508	1	1	1	536.291	1070.57	2	1070.56	0.0018	0	37.59		31	0.0024	K	YEVSVYALK	D
1	gi|46849812	fibronectin 1 [Mus musculus]	13163	276017	556	467	80	75	49.6	5.39	10509	1	1	1	536.291	1070.57	2	1070.56	0.002	0	38.65		31	0.0019	K	YEVSVYALK	D
1	gi|46849812	fibronectin 1 [Mus musculus]	13163	276017	556	467	80	75	49.6	5.39	10786	1	1	1	538.79	1075.56	2	1075.57	-0.0015	0	21.6	28	33	0.16	K	QYNVGPLASK	Y
1	gi|46849812	fibronectin 1 [Mus musculus]	13163	276017	556	467	80	75	49.6	5.39	10787	1	1	1	538.79	1075.57	2	1075.57	-0.0003	0	38.78	30	33	0.0031	K	QYNVGPLASK	Y
1	gi|46849812	fibronectin 1 [Mus musculus]	13163	276017	556	467	80	75	49.6	5.39	10789	1	1	1	538.79	1075.57	2	1075.57	0.0001	0	29.48	29	33	0.026	K	QYNVGPLASK	Y
1	gi|46849812	fibronectin 1 [Mus musculus]	13163	276017	556	467	80	75	49.6	5.39	10791	1	1	1	538.791	1075.57	2	1075.57	0.0006	0	21.16		34	0.21	K	QYNVGPLASK	Y
1	gi|46849812	fibronectin 1 [Mus musculus]	13163	276017	556	467	80	75	49.6	5.39	10792	1	1	1	538.791	1075.57	2	1075.57	0.0007	0	32.65	29	34	0.015	K	QYNVGPLASK	Y
1	gi|46849812	fibronectin 1 [Mus musculus]	13163	276017	556	467	80	75	49.6	5.39	10793	1	1	1	538.791	1075.57	2	1075.57	0.001	0	35.01		34	0.0082	K	QYNVGPLASK	Y
1	gi|46849812	fibronectin 1 [Mus musculus]	13163	276017	556	467	80	75	49.6	5.39	10795	1	1	1	538.791	1075.57	2	1075.57	0.002	0	40.59	31	34	0.0023	K	QYNVGPLASK	Y
1	gi|46849812	fibronectin 1 [Mus musculus]	13163	276017	556	467	80	75	49.6	5.39	12030	1	1	1	555.775	1109.54	2	1109.54	-0.0001	0	33.1	26	33	0.011	R	STTPDITGYR	I
1	gi|46849812	fibronectin 1 [Mus musculus]	13163	276017	556	467	80	75	49.6	5.39	12031	1	1	1	555.775	1109.54	2	1109.54	0.0001	0	41.03	27	33	0.0018	R	STTPDITGYR	I
1	gi|46849812	fibronectin 1 [Mus musculus]	13163	276017	556	467	80	75	49.6	5.39	12032	1	1	1	555.775	1109.54	2	1109.54	0.0001	0	49.97	28	33	0.00023	R	STTPDITGYR	I
1	gi|46849812	fibronectin 1 [Mus musculus]	13163	276017	556	467	80	75	49.6	5.39	12033	1	1	1	555.775	1109.54	2	1109.54	0.0001	0	42.72	27	33	0.0012	R	STTPDITGYR	I
1	gi|46849812	fibronectin 1 [Mus musculus]	13163	276017	556	467	80	75	49.6	5.39	12034	1	1	1	555.775	1109.54	2	1109.54	0.0002	0	41.19	29	34	0.002	R	STTPDITGYR	I
1	gi|46849812	fibronectin 1 [Mus musculus]	13163	276017	556	467	80	75	49.6	5.39	12035	1	1	1	555.775	1109.54	2	1109.54	0.0002	0	37.56	29	34	0.0046	R	STTPDITGYR	I
1	gi|46849812	fibronectin 1 [Mus musculus]	13163	276017	556	467	80	75	49.6	5.39	12036	1	1	1	555.775	1109.54	2	1109.54	0.0007	0	37.48	29	34	0.0047	R	STTPDITGYR	I
1	gi|46849812	fibronectin 1 [Mus musculus]	13163	276017	556	467	80	75	49.6	5.39	12037	1	1	1	555.775	1109.54	2	1109.54	0.0007	0	37.46		34	0.0047	R	STTPDITGYR	I
1	gi|46849812	fibronectin 1 [Mus musculus]	13163	276017	556	467	80	75	49.6	5.39	12038	1	1	1	555.775	1109.54	2	1109.54	0.0007	0	34.69	26	34	0.0089	R	STTPDITGYR	I
1	gi|46849812	fibronectin 1 [Mus musculus]	13163	276017	556	467	80	75	49.6	5.39	12039	1	1	1	555.775	1109.54	2	1109.54	0.0009	0	29.8	25	34	0.027	R	STTPDITGYR	I
1	gi|46849812	fibronectin 1 [Mus musculus]	13163	276017	556	467	80	75	49.6	5.39	14058	1	1	1	576.279	1150.54	2	1150.54	-0.0007	0	24.61	26	33	0.076	R	FTNIGPDTMR	V
1	gi|46849812	fibronectin 1 [Mus musculus]	13163	276017	556	467	80	75	49.6	5.39	14059	1	1	1	576.279	1150.54	2	1150.54	-0.0003	0	31	28	33	0.018	R	FTNIGPDTMR	V
1	gi|46849812	fibronectin 1 [Mus musculus]	13163	276017	556	467	80	75	49.6	5.39	14060	1	1	1	576.279	1150.54	2	1150.54	-0.0002	0	30.3	28	33	0.021	R	FTNIGPDTMR	V
1	gi|46849812	fibronectin 1 [Mus musculus]	13163	276017	556	467	80	75	49.6	5.39	14061	1	1	1	576.279	1150.54	2	1150.54	0.0003	0	32.4	29	33	0.012	R	FTNIGPDTMR	V
1	gi|46849812	fibronectin 1 [Mus musculus]	13163	276017	556	467	80	75	49.6	5.39	14062	1	1	1	576.279	1150.54	2	1150.54	0.0004	0	33.08	29	33	0.011	R	FTNIGPDTMR	V
1	gi|46849812	fibronectin 1 [Mus musculus]	13163	276017	556	467	80	75	49.6	5.39	14916	1	1	1	584.276	1166.54	2	1166.54	-0.0007	0	27.53	28	32	0.028	R	FTNIGPDTMR	V	Oxidation (M)	0.0000000020.0
1	gi|46849812	fibronectin 1 [Mus musculus]	13163	276017	556	467	80	75	49.6	5.39	14917	1	1	1	584.277	1166.54	2	1166.54	-0.0006	0	30.12	28	32	0.015	R	FTNIGPDTMR	V	Oxidation (M)	0.0000000020.0
1	gi|46849812	fibronectin 1 [Mus musculus]	13163	276017	556	467	80	75	49.6	5.39	14918	1	1	1	584.277	1166.54	2	1166.54	-0.0002	0	38.9	29	32	0.0023	R	FTNIGPDTMR	V	Oxidation (M)	0.0000000020.0
1	gi|46849812	fibronectin 1 [Mus musculus]	13163	276017	556	467	80	75	49.6	5.39	14919	1	1	1	584.277	1166.54	2	1166.54	0	0	32.3	28	32	0.01	R	FTNIGPDTMR	V	Oxidation (M)	0.0000000020.0
1	gi|46849812	fibronectin 1 [Mus musculus]	13163	276017	556	467	80	75	49.6	5.39	14920	1	1	1	584.277	1166.54	2	1166.54	0	0	34.33	25	32	0.0065	R	FTNIGPDTMR	V	Oxidation (M)	0.0000000020.0
1	gi|46849812	fibronectin 1 [Mus musculus]	13163	276017	556	467	80	75	49.6	5.39	14921	1	1	1	584.277	1166.54	2	1166.54	0.0002	0	37.06	32	32	0.0035	R	FTNIGPDTMR	V	Oxidation (M)	0.0000000020.0
1	gi|46849812	fibronectin 1 [Mus musculus]	13163	276017	556	467	80	75	49.6	5.39	14923	1	1	1	584.277	1166.54	2	1166.54	0.0005	0	33.4	28	32	0.0075	R	FTNIGPDTMR	V	Oxidation (M)	0.0000000020.0
1	gi|46849812	fibronectin 1 [Mus musculus]	13163	276017	556	467	80	75	49.6	5.39	15002	1	1	1	585.229	1168.44	2	1168.44	-0.0003	0	34.26		23	0.00084	R	YQCYCYGR	G
1	gi|46849812	fibronectin 1 [Mus musculus]	13163	276017	556	467	80	75	49.6	5.39	15003	1	1	1	585.229	1168.44	2	1168.44	0	0	29.23		23	0.0027	R	YQCYCYGR	G
1	gi|46849812	fibronectin 1 [Mus musculus]	13163	276017	556	467	80	75	49.6	5.39	15048	1	1	1	585.337	1168.66	2	1168.66	-0.0003	0	54.62		29	2.9e-05	R	TVLVTWTPPR	A
1	gi|46849812	fibronectin 1 [Mus musculus]	13163	276017	556	467	80	75	49.6	5.39	15050	1	1	1	585.337	1168.66	2	1168.66	-0.0001	0	47.61		29	0.00015	R	TVLVTWTPPR	A
1	gi|46849812	fibronectin 1 [Mus musculus]	13163	276017	556	467	80	75	49.6	5.39	15051	1	1	1	585.337	1168.66	2	1168.66	-0.0001	0	54.76		29	2.8e-05	R	TVLVTWTPPR	A
1	gi|46849812	fibronectin 1 [Mus musculus]	13163	276017	556	467	80	75	49.6	5.39	15052	1	1	1	585.337	1168.66	2	1168.66	-0.0001	0	46.3		29	0.0002	R	TVLVTWTPPR	A
1	gi|46849812	fibronectin 1 [Mus musculus]	13163	276017	556	467	80	75	49.6	5.39	15053	1	1	1	585.338	1168.66	2	1168.66	0.0002	0	64.84		29	2.8e-06	R	TVLVTWTPPR	A
1	gi|46849812	fibronectin 1 [Mus musculus]	13163	276017	556	467	80	75	49.6	5.39	15054	1	1	1	585.338	1168.66	2	1168.66	0.0002	0	60.43		29	7.7e-06	R	TVLVTWTPPR	A
1	gi|46849812	fibronectin 1 [Mus musculus]	13163	276017	556	467	80	75	49.6	5.39	15055	1	1	1	585.338	1168.66	2	1168.66	0.0003	0	47.52		29	0.00015	R	TVLVTWTPPR	A
1	gi|46849812	fibronectin 1 [Mus musculus]	13163	276017	556	467	80	75	49.6	5.39	15056	1	1	1	585.338	1168.66	2	1168.66	0.0004	0	54.69		29	2.8e-05	R	TVLVTWTPPR	A
1	gi|46849812	fibronectin 1 [Mus musculus]	13163	276017	556	467	80	75	49.6	5.39	15057	1	1	1	585.338	1168.66	2	1168.66	0.0005	0	46.41		28	0.00017	R	TVLVTWTPPR	A
1	gi|46849812	fibronectin 1 [Mus musculus]	13163	276017	556	467	80	75	49.6	5.39	15058	1	1	1	585.338	1168.66	2	1168.66	0.0006	0	51.5		28	5.4e-05	R	TVLVTWTPPR	A
1	gi|46849812	fibronectin 1 [Mus musculus]	13163	276017	556	467	80	75	49.6	5.39	15059	1	1	1	585.338	1168.66	2	1168.66	0.0008	0	54.69		28	2.6e-05	R	TVLVTWTPPR	A
1	gi|46849812	fibronectin 1 [Mus musculus]	13163	276017	556	467	80	75	49.6	5.39	17744	1	1	1	611.264	1220.51	2	1220.51	-0.0005	0	52.61		27	3e-05	R	TFYSCTTEGR	Q
1	gi|46849812	fibronectin 1 [Mus musculus]	13163	276017	556	467	80	75	49.6	5.39	17745	1	1	1	611.264	1220.51	2	1220.51	-0.0005	0	46.95		27	0.00011	R	TFYSCTTEGR	Q
1	gi|46849812	fibronectin 1 [Mus musculus]	13163	276017	556	467	80	75	49.6	5.39	17746	1	1	1	611.264	1220.51	2	1220.51	-0.0004	0	52.81	24	27	2.9e-05	R	TFYSCTTEGR	Q
1	gi|46849812	fibronectin 1 [Mus musculus]	13163	276017	556	467	80	75	49.6	5.39	17747	1	1	1	611.264	1220.51	2	1220.51	-0.0003	0	59		27	6.9e-06	R	TFYSCTTEGR	Q
1	gi|46849812	fibronectin 1 [Mus musculus]	13163	276017	556	467	80	75	49.6	5.39	17748	1	1	1	611.264	1220.51	2	1220.51	-0.0003	0	61.05	25	27	4.3e-06	R	TFYSCTTEGR	Q
1	gi|46849812	fibronectin 1 [Mus musculus]	13163	276017	556	467	80	75	49.6	5.39	17749	1	1	1	611.264	1220.51	2	1220.51	-0.0003	0	57.04		27	1.1e-05	R	TFYSCTTEGR	Q
1	gi|46849812	fibronectin 1 [Mus musculus]	13163	276017	556	467	80	75	49.6	5.39	17750	1	1	1	611.264	1220.51	2	1220.51	-0.0001	0	43.31	24	27	0.00026	R	TFYSCTTEGR	Q
1	gi|46849812	fibronectin 1 [Mus musculus]	13163	276017	556	467	80	75	49.6	5.39	17751	1	1	1	611.264	1220.51	2	1220.51	0.0001	0	34.59		27	0.0019	R	TFYSCTTEGR	Q
1	gi|46849812	fibronectin 1 [Mus musculus]	13163	276017	556	467	80	75	49.6	5.39	17872	1	1	1	612.299	1222.58	2	1222.58	-0.0002	0	51.48	29	34	0.0002	R	VTYSSPEDGIR	E
1	gi|46849812	fibronectin 1 [Mus musculus]	13163	276017	556	467	80	75	49.6	5.39	17873	1	1	1	612.299	1222.58	2	1222.58	-0.0002	0	46.48		34	0.00062	R	VTYSSPEDGIR	E
1	gi|46849812	fibronectin 1 [Mus musculus]	13163	276017	556	467	80	75	49.6	5.39	17874	1	1	1	612.299	1222.58	2	1222.58	-0.0002	0	46.04	30	34	0.00069	R	VTYSSPEDGIR	E
1	gi|46849812	fibronectin 1 [Mus musculus]	13163	276017	556	467	80	75	49.6	5.39	17875	1	1	1	612.299	1222.58	2	1222.58	-0.0002	0	27.89	24	34	0.045	R	VTYSSPEDGIR	E
1	gi|46849812	fibronectin 1 [Mus musculus]	13163	276017	556	467	80	75	49.6	5.39	17877	1	1	1	612.299	1222.58	2	1222.58	0	0	34.51	30	34	0.0099	R	VTYSSPEDGIR	E
1	gi|46849812	fibronectin 1 [Mus musculus]	13163	276017	556	467	80	75	49.6	5.39	17878	1	1	1	612.299	1222.58	2	1222.58	0	0	39.39	31	34	0.0032	R	VTYSSPEDGIR	E
1	gi|46849812	fibronectin 1 [Mus musculus]	13163	276017	556	467	80	75	49.6	5.39	17882	1	1	1	612.299	1222.58	2	1222.58	0.0003	0	44.68	27	34	0.00095	R	VTYSSPEDGIR	E
1	gi|46849812	fibronectin 1 [Mus musculus]	13163	276017	556	467	80	75	49.6	5.39	17883	1	1	1	612.299	1222.58	2	1222.58	0.0003	0	40.35	33	34	0.0026	R	VTYSSPEDGIR	E
1	gi|46849812	fibronectin 1 [Mus musculus]	13163	276017	556	467	80	75	49.6	5.39	20353	2	1	1	638.309	1274.6	2	1274.6	-0.001	0	27.54		33	0.038	K	TYHVGEQWQK	E
1	gi|46849812	fibronectin 1 [Mus musculus]	13163	276017	556	467	80	75	49.6	5.39	20354	1	1	1	638.309	1274.6	2	1274.6	-0.0007	0	30.14	28	33	0.021	K	TYHVGEQWQK	E
1	gi|46849812	fibronectin 1 [Mus musculus]	13163	276017	556	467	80	75	49.6	5.39	20355	1	1	1	425.875	1274.6	3	1274.6	0.0003	0	38.27		33	0.0032	K	TYHVGEQWQK	E
1	gi|46849812	fibronectin 1 [Mus musculus]	13163	276017	556	467	80	75	49.6	5.39	20356	1	1	1	425.876	1274.61	3	1274.6	0.0007	0	29.9	32	33	0.024	K	TYHVGEQWQK	E
1	gi|46849812	fibronectin 1 [Mus musculus]	13163	276017	556	467	80	75	49.6	5.39	20357	1	1	1	425.876	1274.61	3	1274.6	0.0008	0	25.84	28	33	0.061	K	TYHVGEQWQK	E
1	gi|46849812	fibronectin 1 [Mus musculus]	13163	276017	556	467	80	75	49.6	5.39	20358	1	1	1	425.876	1274.61	3	1274.6	0.0012	0	34.56		33	0.0077	K	TYHVGEQWQK	E
1	gi|46849812	fibronectin 1 [Mus musculus]	13163	276017	556	467	80	75	49.6	5.39	20359	1	1	1	425.876	1274.61	3	1274.6	0.0012	0	31.63		33	0.015	K	TYHVGEQWQK	E
1	gi|46849812	fibronectin 1 [Mus musculus]	13163	276017	556	467	80	75	49.6	5.39	20360	1	1	1	425.876	1274.61	3	1274.6	0.0016	0	43.1		33	0.0011	K	TYHVGEQWQK	E
1	gi|46849812	fibronectin 1 [Mus musculus]	13163	276017	556	467	80	75	49.6	5.39	20362	2	1	1	638.311	1274.61	2	1274.6	0.0037	0	22.72		33	0.12	K	TYHVGEQWQK	E
1	gi|46849812	fibronectin 1 [Mus musculus]	13163	276017	556	467	80	75	49.6	5.39	20400	1	1	1	426.207	1275.6	3	1275.59	0.0102	0	42.3		32	0.001	K	TYHVGEQWQK	E	Deamidated (NQ)	0.0000000010.0
1	gi|46849812	fibronectin 1 [Mus musculus]	13163	276017	556	467	80	75	49.6	5.39	21040	1	1	1	431.521	1291.54	3	1291.54	-0.0001	0	21.12	23	27	0.04	K	WCHDNGVNYK	I
1	gi|46849812	fibronectin 1 [Mus musculus]	13163	276017	556	467	80	75	49.6	5.39	21062	1	1	1	431.849	1292.52	3	1292.52	0.0001	0	23.41	24	25	0.016	K	WCHDNGVNYK	I	Deamidated (NQ)	0.0000100000.0
1	gi|46849812	fibronectin 1 [Mus musculus]	13163	276017	556	467	80	75	49.6	5.39	21445	1	1	1	434.242	1299.7	3	1299.7	-0.0002	1	32.07	25	33	0.013	R	VTTTPKNGLGPSK	T	Deamidated (NQ)	0.0000001000000.0
1	gi|46849812	fibronectin 1 [Mus musculus]	13163	276017	556	467	80	75	49.6	5.39	21446	1	1	1	434.242	1299.7	3	1299.7	-0.0002	1	30.15	28	33	0.02	R	VTTTPKNGLGPSK	T	Deamidated (NQ)	0.0000001000000.0
1	gi|46849812	fibronectin 1 [Mus musculus]	13163	276017	556	467	80	75	49.6	5.39	21447	1	1	1	434.242	1299.7	3	1299.7	0.0001	1	30.13	25	33	0.02	R	VTTTPKNGLGPSK	T	Deamidated (NQ)	0.0000001000000.0
1	gi|46849812	fibronectin 1 [Mus musculus]	13163	276017	556	467	80	75	49.6	5.39	21450	1	1	1	434.242	1299.7	3	1299.7	0.0006	1	29.62	26	33	0.022	R	VTTTPKNGLGPSK	T	Deamidated (NQ)	0.0000001000000.0
1	gi|46849812	fibronectin 1 [Mus musculus]	13163	276017	556	467	80	75	49.6	5.39	21578	1	1	1	652.371	1302.73	2	1302.73	-0.0017	0	69.96		30	1.2e-06	K	ATGVFTTLQPLR	S
1	gi|46849812	fibronectin 1 [Mus musculus]	13163	276017	556	467	80	75	49.6	5.39	21579	1	1	1	652.371	1302.73	2	1302.73	-0.0015	0	66.26		30	2.8e-06	K	ATGVFTTLQPLR	S
1	gi|46849812	fibronectin 1 [Mus musculus]	13163	276017	556	467	80	75	49.6	5.39	21580	1	1	1	652.372	1302.73	2	1302.73	-0.0003	0	66.15		30	2.6e-06	K	ATGVFTTLQPLR	S
1	gi|46849812	fibronectin 1 [Mus musculus]	13163	276017	556	467	80	75	49.6	5.39	21581	1	1	1	652.372	1302.73	2	1302.73	0.0003	0	88.28		30	1.6e-08	K	ATGVFTTLQPLR	S
1	gi|46849812	fibronectin 1 [Mus musculus]	13163	276017	556	467	80	75	49.6	5.39	21584	1	1	1	652.373	1302.73	2	1302.73	0.0011	0	69.98		30	1.1e-06	K	ATGVFTTLQPLR	S
1	gi|46849812	fibronectin 1 [Mus musculus]	13163	276017	556	467	80	75	49.6	5.39	21585	1	1	1	652.373	1302.73	2	1302.73	0.0011	0	70.04		30	1.1e-06	K	ATGVFTTLQPLR	S
1	gi|46849812	fibronectin 1 [Mus musculus]	13163	276017	556	467	80	75	49.6	5.39	22313	1	1	1	659.336	1316.66	2	1316.66	-0.0007	0	71.17		34	2.1e-06	R	ESNPLTAQQTTK	L
1	gi|46849812	fibronectin 1 [Mus musculus]	13163	276017	556	467	80	75	49.6	5.39	22314	1	1	1	659.336	1316.66	2	1316.66	-0.0006	0	78.11	30	34	4.1e-07	R	ESNPLTAQQTTK	L
1	gi|46849812	fibronectin 1 [Mus musculus]	13163	276017	556	467	80	75	49.6	5.39	22315	1	1	1	659.336	1316.66	2	1316.66	-0.0006	0	87.05		34	5.3e-08	R	ESNPLTAQQTTK	L
1	gi|46849812	fibronectin 1 [Mus musculus]	13163	276017	556	467	80	75	49.6	5.39	22316	1	1	1	659.336	1316.66	2	1316.66	-0.0005	0	80.48		34	2.3e-07	R	ESNPLTAQQTTK	L
1	gi|46849812	fibronectin 1 [Mus musculus]	13163	276017	556	467	80	75	49.6	5.39	22317	1	1	1	659.336	1316.66	2	1316.66	-0.0004	0	69.03	26	34	3.2e-06	R	ESNPLTAQQTTK	L
1	gi|46849812	fibronectin 1 [Mus musculus]	13163	276017	556	467	80	75	49.6	5.39	22318	1	1	1	659.336	1316.66	2	1316.66	-0.0004	0	80.44	25	34	2.3e-07	R	ESNPLTAQQTTK	L
1	gi|46849812	fibronectin 1 [Mus musculus]	13163	276017	556	467	80	75	49.6	5.39	22319	1	1	1	659.336	1316.66	2	1316.66	-0.0002	0	80.44	26	34	2.3e-07	R	ESNPLTAQQTTK	L
1	gi|46849812	fibronectin 1 [Mus musculus]	13163	276017	556	467	80	75	49.6	5.39	22320	1	1	1	659.336	1316.66	2	1316.66	0	0	71.51	26	34	1.8e-06	R	ESNPLTAQQTTK	L
1	gi|46849812	fibronectin 1 [Mus musculus]	13163	276017	556	467	80	75	49.6	5.39	22321	1	1	1	659.336	1316.66	2	1316.66	0	0	80.51		34	2.3e-07	R	ESNPLTAQQTTK	L
1	gi|46849812	fibronectin 1 [Mus musculus]	13163	276017	556	467	80	75	49.6	5.39	22322	1	1	1	659.336	1316.66	2	1316.66	0.0001	0	80.37	26	34	2.4e-07	R	ESNPLTAQQTTK	L
1	gi|46849812	fibronectin 1 [Mus musculus]	13163	276017	556	467	80	75	49.6	5.39	22323	1	1	1	659.336	1316.66	2	1316.66	0.0001	0	77.89		34	4.2e-07	R	ESNPLTAQQTTK	L
1	gi|46849812	fibronectin 1 [Mus musculus]	13163	276017	556	467	80	75	49.6	5.39	22324	1	1	1	659.336	1316.66	2	1316.66	0.0001	0	61.36	28	34	1.9e-05	R	ESNPLTAQQTTK	L
1	gi|46849812	fibronectin 1 [Mus musculus]	13163	276017	556	467	80	75	49.6	5.39	22325	1	1	1	659.336	1316.66	2	1316.66	0.0003	0	80.47		34	2.3e-07	R	ESNPLTAQQTTK	L
1	gi|46849812	fibronectin 1 [Mus musculus]	13163	276017	556	467	80	75	49.6	5.39	22352	1	1	1	440.22	1317.64	3	1317.64	-0.0001	0	35.9		33	0.006	K	GEWTCKPIAEK	C
1	gi|46849812	fibronectin 1 [Mus musculus]	13163	276017	556	467	80	75	49.6	5.39	22353	1	1	1	440.22	1317.64	3	1317.64	0.0001	0	38.99		33	0.0029	K	GEWTCKPIAEK	C
1	gi|46849812	fibronectin 1 [Mus musculus]	13163	276017	556	467	80	75	49.6	5.39	22354	1	1	1	440.22	1317.64	3	1317.64	0.0007	0	36.94		34	0.0053	K	GEWTCKPIAEK	C
1	gi|46849812	fibronectin 1 [Mus musculus]	13163	276017	556	467	80	75	49.6	5.39	22355	1	1	1	440.221	1317.64	3	1317.64	0.0009	0	21.91	33	34	0.17	K	GEWTCKPIAEK	C
1	gi|46849812	fibronectin 1 [Mus musculus]	13163	276017	556	467	80	75	49.6	5.39	22624	1	1	1	441.909	1322.7	3	1322.71	-0.0005	0	37.16		30	0.0022	K	LGVRPSQGGEAPR	E
1	gi|46849812	fibronectin 1 [Mus musculus]	13163	276017	556	467	80	75	49.6	5.39	22625	1	1	1	441.909	1322.71	3	1322.71	-0.0003	0	38.81		30	0.0015	K	LGVRPSQGGEAPR	E
1	gi|46849812	fibronectin 1 [Mus musculus]	13163	276017	556	467	80	75	49.6	5.39	22626	1	1	1	441.909	1322.71	3	1322.71	-0.0003	0	35.2		30	0.0034	K	LGVRPSQGGEAPR	E
1	gi|46849812	fibronectin 1 [Mus musculus]	13163	276017	556	467	80	75	49.6	5.39	22627	1	1	1	441.909	1322.71	3	1322.71	-0.0002	0	41.37		30	0.00083	K	LGVRPSQGGEAPR	E
1	gi|46849812	fibronectin 1 [Mus musculus]	13163	276017	556	467	80	75	49.6	5.39	22628	1	1	1	441.909	1322.71	3	1322.71	0	0	62.1		30	7e-06	K	LGVRPSQGGEAPR	E
1	gi|46849812	fibronectin 1 [Mus musculus]	13163	276017	556	467	80	75	49.6	5.39	22629	1	1	1	441.909	1322.71	3	1322.71	0	0	60.53		30	1e-05	K	LGVRPSQGGEAPR	E
1	gi|46849812	fibronectin 1 [Mus musculus]	13163	276017	556	467	80	75	49.6	5.39	22630	1	1	1	441.909	1322.71	3	1322.71	0	0	44.59		30	0.00039	K	LGVRPSQGGEAPR	E
1	gi|46849812	fibronectin 1 [Mus musculus]	13163	276017	556	467	80	75	49.6	5.39	22631	1	1	1	441.909	1322.71	3	1322.71	0	0	41.89		30	0.00073	K	LGVRPSQGGEAPR	E
1	gi|46849812	fibronectin 1 [Mus musculus]	13163	276017	556	467	80	75	49.6	5.39	22632	1	1	1	441.909	1322.71	3	1322.71	0	0	47.47		30	0.0002	K	LGVRPSQGGEAPR	E
1	gi|46849812	fibronectin 1 [Mus musculus]	13163	276017	556	467	80	75	49.6	5.39	22633	1	1	1	441.909	1322.71	3	1322.71	0.0001	0	40.24		30	0.0011	K	LGVRPSQGGEAPR	E
1	gi|46849812	fibronectin 1 [Mus musculus]	13163	276017	556	467	80	75	49.6	5.39	22634	1	1	1	441.909	1322.71	3	1322.71	0.0006	0	59.29		30	1.3e-05	K	LGVRPSQGGEAPR	E
1	gi|46849812	fibronectin 1 [Mus musculus]	13163	276017	556	467	80	75	49.6	5.39	22635	1	1	1	441.909	1322.71	3	1322.71	0.0006	0	55.27		30	3.4e-05	K	LGVRPSQGGEAPR	E
1	gi|46849812	fibronectin 1 [Mus musculus]	13163	276017	556	467	80	75	49.6	5.39	22636	1	1	1	441.909	1322.71	3	1322.71	0.0008	0	58.87		31	1.8e-05	K	LGVRPSQGGEAPR	E
1	gi|46849812	fibronectin 1 [Mus musculus]	13163	276017	556	467	80	75	49.6	5.39	22637	1	1	1	662.36	1322.71	2	1322.71	0.0008	0	36.11		31	0.0034	K	LGVRPSQGGEAPR	E
1	gi|46849812	fibronectin 1 [Mus musculus]	13163	276017	556	467	80	75	49.6	5.39	22638	1	1	1	662.36	1322.71	2	1322.71	0.0008	0	45.54		31	0.00039	K	LGVRPSQGGEAPR	E
1	gi|46849812	fibronectin 1 [Mus musculus]	13163	276017	556	467	80	75	49.6	5.39	22639	1	1	1	441.909	1322.71	3	1322.71	0.0009	0	63.02		31	7e-06	K	LGVRPSQGGEAPR	E
1	gi|46849812	fibronectin 1 [Mus musculus]	13163	276017	556	467	80	75	49.6	5.39	22640	1	1	1	441.909	1322.71	3	1322.71	0.0011	0	50.12		31	0.00014	K	LGVRPSQGGEAPR	E
1	gi|46849812	fibronectin 1 [Mus musculus]	13163	276017	556	467	80	75	49.6	5.39	22641	1	1	1	662.361	1322.71	2	1322.71	0.0012	0	43.64		31	0.00061	K	LGVRPSQGGEAPR	E
1	gi|46849812	fibronectin 1 [Mus musculus]	13163	276017	556	467	80	75	49.6	5.39	22642	1	1	1	441.91	1322.71	3	1322.71	0.0018	0	56.83		31	2.9e-05	K	LGVRPSQGGEAPR	E
1	gi|46849812	fibronectin 1 [Mus musculus]	13163	276017	556	467	80	75	49.6	5.39	22643	1	1	1	662.361	1322.71	2	1322.71	0.0019	0	47.88		31	0.00023	K	LGVRPSQGGEAPR	E
1	gi|46849812	fibronectin 1 [Mus musculus]	13163	276017	556	467	80	75	49.6	5.39	22923	1	1	1	665.349	1328.68	2	1328.68	-0.0005	0	35.19	23	33	0.0069	K	IHLYTLNDNAR	S
1	gi|46849812	fibronectin 1 [Mus musculus]	13163	276017	556	467	80	75	49.6	5.39	22924	1	1	1	665.349	1328.68	2	1328.68	-0.0005	0	54.16	31	33	8.7e-05	K	IHLYTLNDNAR	S
1	gi|46849812	fibronectin 1 [Mus musculus]	13163	276017	556	467	80	75	49.6	5.39	22925	1	1	1	665.349	1328.68	2	1328.68	-0.0003	0	54.3	30	33	8.3e-05	K	IHLYTLNDNAR	S
1	gi|46849812	fibronectin 1 [Mus musculus]	13163	276017	556	467	80	75	49.6	5.39	22926	1	1	1	665.349	1328.68	2	1328.68	-0.0003	0	47.55	31	33	0.00039	K	IHLYTLNDNAR	S
1	gi|46849812	fibronectin 1 [Mus musculus]	13163	276017	556	467	80	75	49.6	5.39	22932	1	1	1	665.349	1328.68	2	1328.68	0.0004	0	45.2	32	33	0.00067	K	IHLYTLNDNAR	S
1	gi|46849812	fibronectin 1 [Mus musculus]	13163	276017	556	467	80	75	49.6	5.39	22933	1	1	1	665.349	1328.68	2	1328.68	0.0005	0	54.33	31	33	8.2e-05	K	IHLYTLNDNAR	S
1	gi|46849812	fibronectin 1 [Mus musculus]	13163	276017	556	467	80	75	49.6	5.39	22936	1	1	1	443.902	1328.68	3	1328.68	0.0009	0	26.24		33	0.055	K	IHLYTLNDNAR	S
1	gi|46849812	fibronectin 1 [Mus musculus]	13163	276017	556	467	80	75	49.6	5.39	22938	1	1	1	443.902	1328.68	3	1328.68	0.0012	0	25.18		33	0.071	K	IHLYTLNDNAR	S
1	gi|46849812	fibronectin 1 [Mus musculus]	13163	276017	556	467	80	75	49.6	5.39	22939	1	1	1	443.902	1328.68	3	1328.68	0.0013	0	29.91		33	0.024	K	IHLYTLNDNAR	S
1	gi|46849812	fibronectin 1 [Mus musculus]	13163	276017	556	467	80	75	49.6	5.39	22940	1	1	1	443.902	1328.69	3	1328.68	0.0014	0	26.76		33	0.05	K	IHLYTLNDNAR	S
1	gi|46849812	fibronectin 1 [Mus musculus]	13163	276017	556	467	80	75	49.6	5.39	22941	1	1	1	443.902	1328.69	3	1328.68	0.0018	0	27.43	31	33	0.043	K	IHLYTLNDNAR	S
1	gi|46849812	fibronectin 1 [Mus musculus]	13163	276017	556	467	80	75	49.6	5.39	22943	1	1	1	443.902	1328.69	3	1328.68	0.0021	0	24.98		33	0.07	K	IHLYTLNDNAR	S
1	gi|46849812	fibronectin 1 [Mus musculus]	13163	276017	556	467	80	75	49.6	5.39	22965	1	1	1	444.23	1329.67	3	1329.67	0	0	24.89	27	33	0.067	K	IHLYTLNDNAR	S	Deamidated (NQ)	0.00000000100.0
1	gi|46849812	fibronectin 1 [Mus musculus]	13163	276017	556	467	80	75	49.6	5.39	22966	1	1	1	444.23	1329.67	3	1329.67	0.0003	0	24.37	31	33	0.075	K	IHLYTLNDNAR	S	Deamidated (NQ)	0.00000000100.0
1	gi|46849812	fibronectin 1 [Mus musculus]	13163	276017	556	467	80	75	49.6	5.39	22967	1	1	1	444.23	1329.67	3	1329.67	0.0003	0	24.93		33	0.066	K	IHLYTLNDNAR	S	Deamidated (NQ)	0.00000010000.0
1	gi|46849812	fibronectin 1 [Mus musculus]	13163	276017	556	467	80	75	49.6	5.39	22968	1	1	1	444.23	1329.67	3	1329.67	0.0003	0	26.32	30	33	0.048	K	IHLYTLNDNAR	S	Deamidated (NQ)	0.00000010000.0
1	gi|46849812	fibronectin 1 [Mus musculus]	13163	276017	556	467	80	75	49.6	5.39	22969	1	1	1	444.23	1329.67	3	1329.67	0.0005	0	21	28	33	0.16	K	IHLYTLNDNAR	S	Deamidated (NQ)	0.00000010000.0
1	gi|46849812	fibronectin 1 [Mus musculus]	13163	276017	556	467	80	75	49.6	5.39	22970	1	1	1	444.23	1329.67	3	1329.67	0.0006	0	22.35	28	33	0.12	K	IHLYTLNDNAR	S	Deamidated (NQ)	0.00000010000.0
1	gi|46849812	fibronectin 1 [Mus musculus]	13163	276017	556	467	80	75	49.6	5.39	22971	1	1	1	444.23	1329.67	3	1329.67	0.001	0	25.26		33	0.062	K	IHLYTLNDNAR	S	Deamidated (NQ)	0.00000010000.0
1	gi|46849812	fibronectin 1 [Mus musculus]	13163	276017	556	467	80	75	49.6	5.39	22972	1	1	1	444.23	1329.67	3	1329.67	0.0015	0	30.03	33	33	0.023	K	IHLYTLNDNAR	S	Deamidated (NQ)	0.00000010000.0
1	gi|46849812	fibronectin 1 [Mus musculus]	13163	276017	556	467	80	75	49.6	5.39	22973	1	1	1	444.23	1329.67	3	1329.67	0.0015	0	22.94	28	33	0.12	K	IHLYTLNDNAR	S	Deamidated (NQ)	0.00000000100.0
1	gi|46849812	fibronectin 1 [Mus musculus]	13163	276017	556	467	80	75	49.6	5.39	24111	1	1	1	679.346	1356.68	2	1356.68	-0.0007	0	42.31	25	32	0.0011	K	IAWESPQGQVSR	Y
1	gi|46849812	fibronectin 1 [Mus musculus]	13163	276017	556	467	80	75	49.6	5.39	24112	1	1	1	679.346	1356.68	2	1356.68	-0.0005	0	49.78	29	32	0.0002	K	IAWESPQGQVSR	Y
1	gi|46849812	fibronectin 1 [Mus musculus]	13163	276017	556	467	80	75	49.6	5.39	24114	1	1	1	679.346	1356.68	2	1356.68	-0.0003	0	41.16	25	32	0.0014	K	IAWESPQGQVSR	Y
1	gi|46849812	fibronectin 1 [Mus musculus]	13163	276017	556	467	80	75	49.6	5.39	24115	1	1	1	679.346	1356.68	2	1356.68	-0.0003	0	45.14	30	32	0.00057	K	IAWESPQGQVSR	Y
1	gi|46849812	fibronectin 1 [Mus musculus]	13163	276017	556	467	80	75	49.6	5.39	24116	1	1	1	679.346	1356.68	2	1356.68	-0.0003	0	49.44	29	32	0.00021	K	IAWESPQGQVSR	Y
1	gi|46849812	fibronectin 1 [Mus musculus]	13163	276017	556	467	80	75	49.6	5.39	24117	1	1	1	679.346	1356.68	2	1356.68	-0.0002	0	49.31	30	32	0.00022	K	IAWESPQGQVSR	Y
1	gi|46849812	fibronectin 1 [Mus musculus]	13163	276017	556	467	80	75	49.6	5.39	24119	1	1	1	679.347	1356.68	2	1356.68	0	0	51.25	30	32	0.00014	K	IAWESPQGQVSR	Y
1	gi|46849812	fibronectin 1 [Mus musculus]	13163	276017	556	467	80	75	49.6	5.39	24123	1	1	1	679.347	1356.68	2	1356.68	0.0007	0	54.67	32	32	6.8e-05	K	IAWESPQGQVSR	Y
1	gi|46849812	fibronectin 1 [Mus musculus]	13163	276017	556	467	80	75	49.6	5.39	24124	1	1	1	679.347	1356.68	2	1356.68	0.0007	0	54.78		32	6.6e-05	K	IAWESPQGQVSR	Y
1	gi|46849812	fibronectin 1 [Mus musculus]	13163	276017	556	467	80	75	49.6	5.39	24431	1	1	1	682.353	1362.69	2	1362.69	-0.0013	0	38.92	27	33	0.0027	R	WLPSTSPVTGYR	V
1	gi|46849812	fibronectin 1 [Mus musculus]	13163	276017	556	467	80	75	49.6	5.39	24432	1	1	1	682.353	1362.69	2	1362.69	-0.001	0	36.52	25	33	0.0046	R	WLPSTSPVTGYR	V
1	gi|46849812	fibronectin 1 [Mus musculus]	13163	276017	556	467	80	75	49.6	5.39	24433	1	1	1	682.353	1362.69	2	1362.69	-0.001	0	20.48		33	0.19	R	WLPSTSPVTGYR	V
1	gi|46849812	fibronectin 1 [Mus musculus]	13163	276017	556	467	80	75	49.6	5.39	24434	1	1	1	682.353	1362.69	2	1362.69	-0.0009	0	21.87	25	33	0.14	R	WLPSTSPVTGYR	V
1	gi|46849812	fibronectin 1 [Mus musculus]	13163	276017	556	467	80	75	49.6	5.39	24435	1	1	1	682.353	1362.69	2	1362.69	-0.0009	0	35.01	27	33	0.0066	R	WLPSTSPVTGYR	V
1	gi|46849812	fibronectin 1 [Mus musculus]	13163	276017	556	467	80	75	49.6	5.39	24436	1	1	1	682.354	1362.69	2	1362.69	-0.0006	0	33.09	26	33	0.01	R	WLPSTSPVTGYR	V
1	gi|46849812	fibronectin 1 [Mus musculus]	13163	276017	556	467	80	75	49.6	5.39	24437	1	1	1	682.354	1362.69	2	1362.69	-0.0005	0	36.92	27	33	0.0042	R	WLPSTSPVTGYR	V
1	gi|46849812	fibronectin 1 [Mus musculus]	13163	276017	556	467	80	75	49.6	5.39	24833	1	1	1	687.322	1372.63	2	1372.63	-0.0014	0	51.2		30	9.2e-05	R	TFYQIGDSWEK	F
1	gi|46849812	fibronectin 1 [Mus musculus]	13163	276017	556	467	80	75	49.6	5.39	24834	1	1	1	687.322	1372.63	2	1372.63	-0.0003	0	51.81		30	7.5e-05	R	TFYQIGDSWEK	F
1	gi|46849812	fibronectin 1 [Mus musculus]	13163	276017	556	467	80	75	49.6	5.39	24835	1	1	1	687.322	1372.63	2	1372.63	-0.0001	0	49.2		30	0.00014	R	TFYQIGDSWEK	F
1	gi|46849812	fibronectin 1 [Mus musculus]	13163	276017	556	467	80	75	49.6	5.39	24836	1	1	1	687.322	1372.63	2	1372.63	0.0001	0	52.39		30	6.5e-05	R	TFYQIGDSWEK	F
1	gi|46849812	fibronectin 1 [Mus musculus]	13163	276017	556	467	80	75	49.6	5.39	24837	1	1	1	687.323	1372.63	2	1372.63	0.0009	0	51.29		31	9.7e-05	R	TFYQIGDSWEK	F
1	gi|46849812	fibronectin 1 [Mus musculus]	13163	276017	556	467	80	75	49.6	5.39	24838	1	1	1	687.323	1372.63	2	1372.63	0.001	0	48.1		31	0.0002	R	TFYQIGDSWEK	F
1	gi|46849812	fibronectin 1 [Mus musculus]	13163	276017	556	467	80	75	49.6	5.39	24839	1	1	1	687.323	1372.63	2	1372.63	0.002	0	50.68		31	0.00011	R	TFYQIGDSWEK	F
1	gi|46849812	fibronectin 1 [Mus musculus]	13163	276017	556	467	80	75	49.6	5.39	25072	1	1	1	690.356	1378.7	2	1378.7	-0.0012	0	78.23		33	3.5e-07	K	GLAFTDVDVDSIK	I
1	gi|46849812	fibronectin 1 [Mus musculus]	13163	276017	556	467	80	75	49.6	5.39	26044	1	1	1	467.892	1400.66	3	1400.66	-0.0031	0	32.82		32	0.0096	K	HYQINQQWER	T
1	gi|46849812	fibronectin 1 [Mus musculus]	13163	276017	556	467	80	75	49.6	5.39	26045	1	1	1	701.335	1400.66	2	1400.66	-0.003	0	40.7	24	32	0.0016	K	HYQINQQWER	T
1	gi|46849812	fibronectin 1 [Mus musculus]	13163	276017	556	467	80	75	49.6	5.39	26047	1	1	1	467.894	1400.66	3	1400.66	0.0003	0	39.5		32	0.002	K	HYQINQQWER	T
1	gi|46849812	fibronectin 1 [Mus musculus]	13163	276017	556	467	80	75	49.6	5.39	26048	1	1	1	467.894	1400.66	3	1400.66	0.0004	0	44.99		32	0.00055	K	HYQINQQWER	T
1	gi|46849812	fibronectin 1 [Mus musculus]	13163	276017	556	467	80	75	49.6	5.39	26050	1	1	1	701.337	1400.66	2	1400.66	0.001	0	45.34	30	32	0.00052	K	HYQINQQWER	T
1	gi|46849812	fibronectin 1 [Mus musculus]	13163	276017	556	467	80	75	49.6	5.39	26052	1	1	1	467.894	1400.66	3	1400.66	0.0012	0	35.74		32	0.0047	K	HYQINQQWER	T
1	gi|46849812	fibronectin 1 [Mus musculus]	13163	276017	556	467	80	75	49.6	5.39	26054	1	1	1	467.894	1400.66	3	1400.66	0.0015	0	33.94		32	0.0069	K	HYQINQQWER	T
1	gi|46849812	fibronectin 1 [Mus musculus]	13163	276017	556	467	80	75	49.6	5.39	26055	1	1	1	701.337	1400.66	2	1400.66	0.0017	0	44.47		32	0.00061	K	HYQINQQWER	T
1	gi|46849812	fibronectin 1 [Mus musculus]	13163	276017	556	467	80	75	49.6	5.39	26056	1	1	1	701.337	1400.66	2	1400.66	0.0017	0	45.45		32	0.00049	K	HYQINQQWER	T
1	gi|46849812	fibronectin 1 [Mus musculus]	13163	276017	556	467	80	75	49.6	5.39	26058	1	1	1	701.338	1400.66	2	1400.66	0.0022	0	42.57	30	32	0.0009	K	HYQINQQWER	T
1	gi|46849812	fibronectin 1 [Mus musculus]	13163	276017	556	467	80	75	49.6	5.39	26060	1	1	1	701.338	1400.66	2	1400.66	0.0031	0	42.46	28	31	0.0009	K	HYQINQQWER	T
1	gi|46849812	fibronectin 1 [Mus musculus]	13163	276017	556	467	80	75	49.6	5.39	27280	1	1	1	477.921	1430.74	3	1430.74	-0.0009	0	38.5	31	33	0.003	R	WSRPQAPITGYR	I
1	gi|46849812	fibronectin 1 [Mus musculus]	13163	276017	556	467	80	75	49.6	5.39	27281	1	1	1	477.921	1430.74	3	1430.74	-0.0001	0	35.09	31	33	0.0067	R	WSRPQAPITGYR	I
1	gi|46849812	fibronectin 1 [Mus musculus]	13163	276017	556	467	80	75	49.6	5.39	27282	1	1	1	477.921	1430.74	3	1430.74	0.0002	0	33.22	32	33	0.01	R	WSRPQAPITGYR	I
1	gi|46849812	fibronectin 1 [Mus musculus]	13163	276017	556	467	80	75	49.6	5.39	27283	1	1	1	477.921	1430.74	3	1430.74	0.0005	0	39.98	31	33	0.0021	R	WSRPQAPITGYR	I
1	gi|46849812	fibronectin 1 [Mus musculus]	13163	276017	556	467	80	75	49.6	5.39	27284	1	1	1	477.921	1430.74	3	1430.74	0.0007	0	36.96	23	33	0.0042	R	WSRPQAPITGYR	I
1	gi|46849812	fibronectin 1 [Mus musculus]	13163	276017	556	467	80	75	49.6	5.39	27285	1	1	1	477.922	1430.74	3	1430.74	0.001	0	36.47	31	33	0.0047	R	WSRPQAPITGYR	I
1	gi|46849812	fibronectin 1 [Mus musculus]	13163	276017	556	467	80	75	49.6	5.39	27286	1	1	1	477.922	1430.74	3	1430.74	0.0015	0	42.72	32	33	0.0011	R	WSRPQAPITGYR	I
1	gi|46849812	fibronectin 1 [Mus musculus]	13163	276017	556	467	80	75	49.6	5.39	31509	1	1	1	771.395	1540.78	2	1540.78	-0.0022	0	46.7	26	32	0.00041	K	YIVNVYQISEEGK	Q
1	gi|46849812	fibronectin 1 [Mus musculus]	13163	276017	556	467	80	75	49.6	5.39	31510	1	1	1	771.395	1540.78	2	1540.78	-0.0008	0	64.66	30	32	6.4e-06	K	YIVNVYQISEEGK	Q
1	gi|46849812	fibronectin 1 [Mus musculus]	13163	276017	556	467	80	75	49.6	5.39	31511	1	1	1	771.396	1540.78	2	1540.78	-0.0003	0	51.52	29	33	0.00015	K	YIVNVYQISEEGK	Q
1	gi|46849812	fibronectin 1 [Mus musculus]	13163	276017	556	467	80	75	49.6	5.39	31512	1	1	1	771.396	1540.78	2	1540.78	0.0004	0	61.44	31	33	1.5e-05	K	YIVNVYQISEEGK	Q
1	gi|46849812	fibronectin 1 [Mus musculus]	13163	276017	556	467	80	75	49.6	5.39	31513	1	1	1	771.396	1540.78	2	1540.78	0.0005	0	57.77	29	33	3.4e-05	K	YIVNVYQISEEGK	Q
1	gi|46849812	fibronectin 1 [Mus musculus]	13163	276017	556	467	80	75	49.6	5.39	31514	1	1	1	771.397	1540.78	2	1540.78	0.0013	0	64.03	31	33	7.9e-06	K	YIVNVYQISEEGK	Q
1	gi|46849812	fibronectin 1 [Mus musculus]	13163	276017	556	467	80	75	49.6	5.39	31515	1	1	1	771.397	1540.78	2	1540.78	0.0015	0	60.61		33	1.7e-05	K	YIVNVYQISEEGK	Q
1	gi|46849812	fibronectin 1 [Mus musculus]	13163	276017	556	467	80	75	49.6	5.39	31537	1	1	1	514.923	1541.75	3	1541.75	0.0013	1	28.8	27	33	0.028	R	YRVTYSSPEDGIR	E
1	gi|46849812	fibronectin 1 [Mus musculus]	13163	276017	556	467	80	75	49.6	5.39	31586	1	1	1	772.385	1542.76	2	1542.76	-0.0009	0	71.11	32	32	1.5e-06	R	SYTITGLQPGTDYK	I
1	gi|46849812	fibronectin 1 [Mus musculus]	13163	276017	556	467	80	75	49.6	5.39	31587	1	1	1	772.385	1542.76	2	1542.76	-0.0005	0	58.61	26	33	2.9e-05	R	SYTITGLQPGTDYK	I
1	gi|46849812	fibronectin 1 [Mus musculus]	13163	276017	556	467	80	75	49.6	5.39	31588	1	1	1	772.385	1542.76	2	1542.76	-0.0003	0	70.88	33	33	1.7e-06	R	SYTITGLQPGTDYK	I
1	gi|46849812	fibronectin 1 [Mus musculus]	13163	276017	556	467	80	75	49.6	5.39	31589	1	1	1	772.386	1542.76	2	1542.76	0	0	58.61	32	33	2.9e-05	R	SYTITGLQPGTDYK	I
1	gi|46849812	fibronectin 1 [Mus musculus]	13163	276017	556	467	80	75	49.6	5.39	31590	1	1	1	772.386	1542.76	2	1542.76	0	0	59.1	31	33	2.6e-05	R	SYTITGLQPGTDYK	I
1	gi|46849812	fibronectin 1 [Mus musculus]	13163	276017	556	467	80	75	49.6	5.39	31591	1	1	1	772.386	1542.76	2	1542.76	0.0001	0	60.03	32	33	2.1e-05	R	SYTITGLQPGTDYK	I
1	gi|46849812	fibronectin 1 [Mus musculus]	13163	276017	556	467	80	75	49.6	5.39	31592	1	1	1	772.386	1542.76	2	1542.76	0.0002	0	81.39		33	1.5e-07	R	SYTITGLQPGTDYK	I
1	gi|46849812	fibronectin 1 [Mus musculus]	13163	276017	556	467	80	75	49.6	5.39	31593	1	1	1	772.386	1542.76	2	1542.76	0.0006	0	58.63	32	33	2.9e-05	R	SYTITGLQPGTDYK	I
1	gi|46849812	fibronectin 1 [Mus musculus]	13163	276017	556	467	80	75	49.6	5.39	31594	1	1	1	772.386	1542.76	2	1542.76	0.001	0	38.36	22	33	0.003	R	SYTITGLQPGTDYK	I
1	gi|46849812	fibronectin 1 [Mus musculus]	13163	276017	556	467	80	75	49.6	5.39	31595	1	1	1	772.386	1542.76	2	1542.76	0.0011	0	58.03	31	33	3.2e-05	R	SYTITGLQPGTDYK	I
1	gi|46849812	fibronectin 1 [Mus musculus]	13163	276017	556	467	80	75	49.6	5.39	31618	1	1	1	772.41	1542.8	2	1542.8	0.0005	0	38.2	29	33	0.0032	K	EATIPGHLNSYTIK	G
1	gi|46849812	fibronectin 1 [Mus musculus]	13163	276017	556	467	80	75	49.6	5.39	31622	1	1	1	772.41	1542.81	2	1542.8	0.001	0	27.76		33	0.036	K	EATIPGHLNSYTIK	G
1	gi|46849812	fibronectin 1 [Mus musculus]	13163	276017	556	467	80	75	49.6	5.39	31624	1	1	1	772.41	1542.81	2	1542.8	0.0016	0	51.61	31	32	0.00013	K	EATIPGHLNSYTIK	G
1	gi|46849812	fibronectin 1 [Mus musculus]	13163	276017	556	467	80	75	49.6	5.39	31629	1	1	1	515.276	1542.81	3	1542.8	0.0023	0	21.92	26	32	0.12	K	EATIPGHLNSYTIK	G
1	gi|46849812	fibronectin 1 [Mus musculus]	13163	276017	556	467	80	75	49.6	5.39	31881	1	1	1	775.396	1548.78	2	1548.78	-0.0003	0	48.93		33	0.0003	R	GDSPASSKPVSINYK	T
1	gi|46849812	fibronectin 1 [Mus musculus]	13163	276017	556	467	80	75	49.6	5.39	31883	1	1	1	775.396	1548.78	2	1548.78	0	0	54.4		33	9.1e-05	R	GDSPASSKPVSINYK	T
1	gi|46849812	fibronectin 1 [Mus musculus]	13163	276017	556	467	80	75	49.6	5.39	31884	1	1	1	517.267	1548.78	3	1548.78	0.0001	0	20.72	26	33	0.21	R	GDSPASSKPVSINYK	T
1	gi|46849812	fibronectin 1 [Mus musculus]	13163	276017	556	467	80	75	49.6	5.39	31885	1	1	1	517.267	1548.78	3	1548.78	0.0005	0	31.01	25	33	0.02	R	GDSPASSKPVSINYK	T
1	gi|46849812	fibronectin 1 [Mus musculus]	13163	276017	556	467	80	75	49.6	5.39	31886	1	1	1	517.267	1548.78	3	1548.78	0.0009	0	26.94	24	33	0.05	R	GDSPASSKPVSINYK	T
1	gi|46849812	fibronectin 1 [Mus musculus]	13163	276017	556	467	80	75	49.6	5.39	31887	1	1	1	517.267	1548.78	3	1548.78	0.0009	0	25.15	31	33	0.076	R	GDSPASSKPVSINYK	T
1	gi|46849812	fibronectin 1 [Mus musculus]	13163	276017	556	467	80	75	49.6	5.39	31888	1	1	1	517.267	1548.78	3	1548.78	0.0013	0	31.19	29	33	0.018	R	GDSPASSKPVSINYK	T
1	gi|46849812	fibronectin 1 [Mus musculus]	13163	276017	556	467	80	75	49.6	5.39	31890	1	1	1	517.268	1548.78	3	1548.78	0.0024	0	28.17	30	33	0.036	R	GDSPASSKPVSINYK	T
1	gi|46849812	fibronectin 1 [Mus musculus]	13163	276017	556	467	80	75	49.6	5.39	32966	1	1	1	793.83	1585.65	2	1585.65	-0.001	0	87.09		26	8.1e-09	K	WCGTTQNYDADQK	F
1	gi|46849812	fibronectin 1 [Mus musculus]	13163	276017	556	467	80	75	49.6	5.39	32967	1	1	1	793.83	1585.65	2	1585.65	-0.0006	0	88.46		26	5.9e-09	K	WCGTTQNYDADQK	F
1	gi|46849812	fibronectin 1 [Mus musculus]	13163	276017	556	467	80	75	49.6	5.39	32968	1	1	1	793.83	1585.65	2	1585.65	-0.0006	0	87.18		26	7.9e-09	K	WCGTTQNYDADQK	F
1	gi|46849812	fibronectin 1 [Mus musculus]	13163	276017	556	467	80	75	49.6	5.39	32969	1	1	1	793.83	1585.65	2	1585.65	-0.0006	0	88.5		26	5.9e-09	K	WCGTTQNYDADQK	F
1	gi|46849812	fibronectin 1 [Mus musculus]	13163	276017	556	467	80	75	49.6	5.39	32970	1	1	1	793.831	1585.65	2	1585.65	0.0001	0	91.25		26	3.1e-09	K	WCGTTQNYDADQK	F
1	gi|46849812	fibronectin 1 [Mus musculus]	13163	276017	556	467	80	75	49.6	5.39	33230	1	1	1	797.407	1592.8	2	1592.8	-0.0053	0	70.08	32	33	2e-06	R	VTDATETTITISWR	T
1	gi|46849812	fibronectin 1 [Mus musculus]	13163	276017	556	467	80	75	49.6	5.39	33233	1	1	1	797.408	1592.8	2	1592.8	-0.0034	0	84.27		33	8.5e-08	R	VTDATETTITISWR	T
1	gi|46849812	fibronectin 1 [Mus musculus]	13163	276017	556	467	80	75	49.6	5.39	33234	1	1	1	797.409	1592.8	2	1592.8	-0.0012	0	97.9		33	3.6e-09	R	VTDATETTITISWR	T
1	gi|46849812	fibronectin 1 [Mus musculus]	13163	276017	556	467	80	75	49.6	5.39	33235	1	1	1	797.409	1592.8	2	1592.8	-0.001	0	81.7		33	1.5e-07	R	VTDATETTITISWR	T
1	gi|46849812	fibronectin 1 [Mus musculus]	13163	276017	556	467	80	75	49.6	5.39	33236	1	1	1	797.409	1592.8	2	1592.8	-0.0006	0	111.67		33	1.6e-10	R	VTDATETTITISWR	T
1	gi|46849812	fibronectin 1 [Mus musculus]	13163	276017	556	467	80	75	49.6	5.39	33237	1	1	1	797.409	1592.8	2	1592.8	-0.0006	0	94.62		33	7.9e-09	R	VTDATETTITISWR	T
1	gi|46849812	fibronectin 1 [Mus musculus]	13163	276017	556	467	80	75	49.6	5.39	33238	1	1	1	797.409	1592.8	2	1592.8	-0.0003	0	78.73		33	3e-07	R	VTDATETTITISWR	T
1	gi|46849812	fibronectin 1 [Mus musculus]	13163	276017	556	467	80	75	49.6	5.39	33239	1	1	1	797.41	1592.81	2	1592.8	0.0008	0	88.35		33	3.2e-08	R	VTDATETTITISWR	T
1	gi|46849812	fibronectin 1 [Mus musculus]	13163	276017	556	467	80	75	49.6	5.39	33240	1	1	1	531.943	1592.81	3	1592.8	0.0013	0	55.84		33	5.8e-05	R	VTDATETTITISWR	T
1	gi|46849812	fibronectin 1 [Mus musculus]	13163	276017	556	467	80	75	49.6	5.39	33862	1	1	1	539.63	1615.87	3	1615.87	-0.0008	0	34.7	28	31	0.0048	R	VEVLPVSLPGEHGQR	L
1	gi|46849812	fibronectin 1 [Mus musculus]	13163	276017	556	467	80	75	49.6	5.39	33863	1	1	1	539.63	1615.87	3	1615.87	-0.0002	0	50.55	29	31	0.00012	R	VEVLPVSLPGEHGQR	L
1	gi|46849812	fibronectin 1 [Mus musculus]	13163	276017	556	467	80	75	49.6	5.39	33864	1	1	1	539.63	1615.87	3	1615.87	0.0005	0	56.3		31	3.3e-05	R	VEVLPVSLPGEHGQR	L
1	gi|46849812	fibronectin 1 [Mus musculus]	13163	276017	556	467	80	75	49.6	5.39	33865	1	1	1	539.63	1615.87	3	1615.87	0.0005	0	45.33	30	31	0.00041	R	VEVLPVSLPGEHGQR	L
1	gi|46849812	fibronectin 1 [Mus musculus]	13163	276017	556	467	80	75	49.6	5.39	33866	1	1	1	539.63	1615.87	3	1615.87	0.0007	0	52.28	30	31	8.3e-05	R	VEVLPVSLPGEHGQR	L
1	gi|46849812	fibronectin 1 [Mus musculus]	13163	276017	556	467	80	75	49.6	5.39	33867	1	1	1	539.63	1615.87	3	1615.87	0.0007	0	41.47	27	31	0.001	R	VEVLPVSLPGEHGQR	L
1	gi|46849812	fibronectin 1 [Mus musculus]	13163	276017	556	467	80	75	49.6	5.39	33868	1	1	1	539.63	1615.87	3	1615.87	0.0011	0	56.32		31	3.2e-05	R	VEVLPVSLPGEHGQR	L
1	gi|46849812	fibronectin 1 [Mus musculus]	13163	276017	556	467	80	75	49.6	5.39	33869	1	1	1	539.63	1615.87	3	1615.87	0.0013	0	46.24	30	31	0.00034	R	VEVLPVSLPGEHGQR	L
1	gi|46849812	fibronectin 1 [Mus musculus]	13163	276017	556	467	80	75	49.6	5.39	34064	1	1	1	812.322	1622.63	2	1622.63	-0.0004	0	84.05		22	7.3e-09	K	CDPIDQCQDSETR	T
1	gi|46849812	fibronectin 1 [Mus musculus]	13163	276017	556	467	80	75	49.6	5.39	34545	1	1	1	547.254	1638.74	3	1638.74	-0.0002	0	23.12	29	31	0.065	K	LTCQCLGFGSGHFR	C
1	gi|46849812	fibronectin 1 [Mus musculus]	13163	276017	556	467	80	75	49.6	5.39	34546	1	1	1	547.254	1638.74	3	1638.74	0.0004	0	46.08		31	0.00036	K	LTCQCLGFGSGHFR	C
1	gi|46849812	fibronectin 1 [Mus musculus]	13163	276017	556	467	80	75	49.6	5.39	34620	1	1	1	821.345	1640.68	2	1640.67	0.0015	0	61.34		26	3e-06	K	DSMIWDCTCIGAGR	G
1	gi|46849812	fibronectin 1 [Mus musculus]	13163	276017	556	467	80	75	49.6	5.39	35079	1	1	1	829.342	1656.67	2	1656.67	-0.0002	0	63.54		26	2e-06	K	DSMIWDCTCIGAGR	G	Oxidation (M)	0.00200000000000.0
1	gi|46849812	fibronectin 1 [Mus musculus]	13163	276017	556	467	80	75	49.6	5.39	35080	1	1	1	829.343	1656.67	2	1656.67	0.0018	0	66.05		26	1.2e-06	K	DSMIWDCTCIGAGR	G	Oxidation (M)	0.00200000000000.0
1	gi|46849812	fibronectin 1 [Mus musculus]	13163	276017	556	467	80	75	49.6	5.39	35420	1	1	1	557.298	1668.87	3	1668.87	-0.0004	1	35.28	26	32	0.0052	R	KYIVNVYQISEEGK	Q
1	gi|46849812	fibronectin 1 [Mus musculus]	13163	276017	556	467	80	75	49.6	5.39	35421	1	1	1	557.298	1668.87	3	1668.87	-0.0002	1	44.87	27	32	0.00057	R	KYIVNVYQISEEGK	Q
1	gi|46849812	fibronectin 1 [Mus musculus]	13163	276017	556	467	80	75	49.6	5.39	35422	1	1	1	557.298	1668.87	3	1668.87	0.0004	1	72	28	32	1.1e-06	R	KYIVNVYQISEEGK	Q
1	gi|46849812	fibronectin 1 [Mus musculus]	13163	276017	556	467	80	75	49.6	5.39	35848	1	1	1	564.276	1689.81	3	1689.81	-0.0014	0	78.84	27	33	2.9e-07	R	HALQSASAGSGSFTDVR	T
1	gi|46849812	fibronectin 1 [Mus musculus]	13163	276017	556	467	80	75	49.6	5.39	35849	1	1	1	564.276	1689.81	3	1689.81	-0.0014	0	54.47		33	8e-05	R	HALQSASAGSGSFTDVR	T
1	gi|46849812	fibronectin 1 [Mus musculus]	13163	276017	556	467	80	75	49.6	5.39	35850	1	1	1	564.276	1689.81	3	1689.81	-0.0009	0	80.19		33	2.1e-07	R	HALQSASAGSGSFTDVR	T
1	gi|46849812	fibronectin 1 [Mus musculus]	13163	276017	556	467	80	75	49.6	5.39	35851	1	1	1	564.276	1689.81	3	1689.81	-0.0005	0	72.68	27	33	1.1e-06	R	HALQSASAGSGSFTDVR	T
1	gi|46849812	fibronectin 1 [Mus musculus]	13163	276017	556	467	80	75	49.6	5.39	35852	1	1	1	845.911	1689.81	2	1689.81	-0.0001	0	64.15		33	8.2e-06	R	HALQSASAGSGSFTDVR	T
1	gi|46849812	fibronectin 1 [Mus musculus]	13163	276017	556	467	80	75	49.6	5.39	35853	1	1	1	564.276	1689.81	3	1689.81	0	0	51.95		33	0.00013	R	HALQSASAGSGSFTDVR	T
1	gi|46849812	fibronectin 1 [Mus musculus]	13163	276017	556	467	80	75	49.6	5.39	35854	1	1	1	564.276	1689.81	3	1689.81	0	0	67.63	24	33	3.6e-06	R	HALQSASAGSGSFTDVR	T
1	gi|46849812	fibronectin 1 [Mus musculus]	13163	276017	556	467	80	75	49.6	5.39	35855	1	1	1	845.911	1689.81	2	1689.81	0	0	118.26		33	3.1e-11	R	HALQSASAGSGSFTDVR	T
1	gi|46849812	fibronectin 1 [Mus musculus]	13163	276017	556	467	80	75	49.6	5.39	35856	1	1	1	845.911	1689.81	2	1689.81	0.0002	0	75.16		33	6.4e-07	R	HALQSASAGSGSFTDVR	T
1	gi|46849812	fibronectin 1 [Mus musculus]	13163	276017	556	467	80	75	49.6	5.39	35857	1	1	1	564.276	1689.81	3	1689.81	0.0002	0	74.61	29	33	7.3e-07	R	HALQSASAGSGSFTDVR	T
1	gi|46849812	fibronectin 1 [Mus musculus]	13163	276017	556	467	80	75	49.6	5.39	35858	1	1	1	564.277	1689.81	3	1689.81	0.0015	0	45.91		33	0.0006	R	HALQSASAGSGSFTDVR	T
1	gi|46849812	fibronectin 1 [Mus musculus]	13163	276017	556	467	80	75	49.6	5.39	36034	1	1	1	566.275	1695.8	3	1695.8	-0.0012	0	41.82	32	33	0.0013	K	YSFCTDHAVLVQTR	G
1	gi|46849812	fibronectin 1 [Mus musculus]	13163	276017	556	467	80	75	49.6	5.39	36035	1	1	1	566.275	1695.8	3	1695.8	0.0004	0	38.74	23	33	0.003	K	YSFCTDHAVLVQTR	G
1	gi|46849812	fibronectin 1 [Mus musculus]	13163	276017	556	467	80	75	49.6	5.39	36036	1	1	1	566.275	1695.8	3	1695.8	0.0006	0	43.42	29	33	0.001	K	YSFCTDHAVLVQTR	G
1	gi|46849812	fibronectin 1 [Mus musculus]	13163	276017	556	467	80	75	49.6	5.39	36037	1	1	1	566.275	1695.8	3	1695.8	0.0008	0	29.58	26	33	0.026	K	YSFCTDHAVLVQTR	G
1	gi|46849812	fibronectin 1 [Mus musculus]	13163	276017	556	467	80	75	49.6	5.39	36038	1	1	1	566.276	1695.81	3	1695.8	0.0015	0	34.67	22	33	0.008	K	YSFCTDHAVLVQTR	G
1	gi|46849812	fibronectin 1 [Mus musculus]	13163	276017	556	467	80	75	49.6	5.39	36675	1	1	1	859.463	1716.91	2	1716.92	-0.005	0	79.32	25	32	1.9e-07	R	GVTYNIIVEALQNQR	R
1	gi|46849812	fibronectin 1 [Mus musculus]	13163	276017	556	467	80	75	49.6	5.39	36676	1	1	1	859.463	1716.91	2	1716.92	-0.0038	0	73.44	30	31	7e-07	R	GVTYNIIVEALQNQR	R
1	gi|46849812	fibronectin 1 [Mus musculus]	13163	276017	556	467	80	75	49.6	5.39	36677	1	1	1	859.464	1716.91	2	1716.92	-0.0029	0	79.42	27	32	1.9e-07	R	GVTYNIIVEALQNQR	R
1	gi|46849812	fibronectin 1 [Mus musculus]	13163	276017	556	467	80	75	49.6	5.39	36678	1	1	1	859.464	1716.91	2	1716.92	-0.0028	0	86.2	25	32	3.9e-08	R	GVTYNIIVEALQNQR	R
1	gi|46849812	fibronectin 1 [Mus musculus]	13163	276017	556	467	80	75	49.6	5.39	36679	1	1	1	573.313	1716.92	3	1716.92	0.0007	0	80.31		31	1.5e-07	R	GVTYNIIVEALQNQR	R
1	gi|46849812	fibronectin 1 [Mus musculus]	13163	276017	556	467	80	75	49.6	5.39	36680	1	1	1	573.313	1716.92	3	1716.92	0.0013	0	73.38		31	7.1e-07	R	GVTYNIIVEALQNQR	R
1	gi|46849812	fibronectin 1 [Mus musculus]	13163	276017	556	467	80	75	49.6	5.39	36681	1	1	1	573.313	1716.92	3	1716.92	0.0024	0	72.71		31	8.3e-07	R	GVTYNIIVEALQNQR	R
1	gi|46849812	fibronectin 1 [Mus musculus]	13163	276017	556	467	80	75	49.6	5.39	36733	1	1	1	859.968	1717.92	2	1717.92	-0.0039	0	77.89		31	2.3e-07	R	NLQPGSEYTVTLVAVK	G
1	gi|46849812	fibronectin 1 [Mus musculus]	13163	276017	556	467	80	75	49.6	5.39	36734	1	1	1	859.969	1717.92	2	1717.92	-0.0012	0	76.86	27	31	2.9e-07	R	NLQPGSEYTVTLVAVK	G
1	gi|46849812	fibronectin 1 [Mus musculus]	13163	276017	556	467	80	75	49.6	5.39	36735	1	1	1	859.969	1717.92	2	1717.92	-0.0008	0	85.38	29	31	4.1e-08	R	NLQPGSEYTVTLVAVK	G
1	gi|46849812	fibronectin 1 [Mus musculus]	13163	276017	556	467	80	75	49.6	5.39	36736	1	1	1	859.97	1717.92	2	1717.92	-0.0006	0	87.32		31	2.6e-08	R	NLQPGSEYTVTLVAVK	G
1	gi|46849812	fibronectin 1 [Mus musculus]	13163	276017	556	467	80	75	49.6	5.39	36737	1	1	1	859.97	1717.92	2	1717.92	-0.0005	0	68.97	28	31	1.7e-06	R	NLQPGSEYTVTLVAVK	G
1	gi|46849812	fibronectin 1 [Mus musculus]	13163	276017	556	467	80	75	49.6	5.39	36738	1	1	1	859.97	1717.92	2	1717.92	-0.0005	0	62.72	26	31	7.2e-06	R	NLQPGSEYTVTLVAVK	G
1	gi|46849812	fibronectin 1 [Mus musculus]	13163	276017	556	467	80	75	49.6	5.39	36739	1	1	1	859.97	1717.93	2	1717.92	0.0006	0	67.57	27	31	2.4e-06	R	NLQPGSEYTVTLVAVK	G
1	gi|46849812	fibronectin 1 [Mus musculus]	13163	276017	556	467	80	75	49.6	5.39	38394	1	1	1	896.412	1790.81	2	1790.81	0.0006	0	76.6	28	32	3.6e-07	R	TYLGNALVCTCYGGSR	G
1	gi|46849812	fibronectin 1 [Mus musculus]	13163	276017	556	467	80	75	49.6	5.39	38948	1	1	1	904.456	1806.9	2	1806.9	-0.0003	0	27.78	22	33	0.038	K	VTIMWTPPDSVVSGYR	V
1	gi|46849812	fibronectin 1 [Mus musculus]	13163	276017	556	467	80	75	49.6	5.39	38950	1	1	1	904.456	1806.9	2	1806.9	0.0003	0	40.75	24	33	0.0019	K	VTIMWTPPDSVVSGYR	V
1	gi|46849812	fibronectin 1 [Mus musculus]	13163	276017	556	467	80	75	49.6	5.39	38951	1	1	1	904.456	1806.9	2	1806.9	0.0003	0	35.23	26	33	0.0069	K	VTIMWTPPDSVVSGYR	V
1	gi|46849812	fibronectin 1 [Mus musculus]	13163	276017	556	467	80	75	49.6	5.39	38952	1	1	1	904.456	1806.9	2	1806.9	0.0007	0	34.33	23	33	0.0085	K	VTIMWTPPDSVVSGYR	V
1	gi|46849812	fibronectin 1 [Mus musculus]	13163	276017	556	467	80	75	49.6	5.39	38953	1	1	1	904.457	1806.9	2	1806.9	0.0011	0	41.96	28	33	0.0015	K	VTIMWTPPDSVVSGYR	V
1	gi|46849812	fibronectin 1 [Mus musculus]	13163	276017	556	467	80	75	49.6	5.39	39529	1	1	1	912.453	1822.89	2	1822.89	-0.0003	0	49.71	28	33	0.00024	K	VTIMWTPPDSVVSGYR	V	Oxidation (M)	0.0002000000000000.0
1	gi|46849812	fibronectin 1 [Mus musculus]	13163	276017	556	467	80	75	49.6	5.39	39530	1	1	1	912.453	1822.89	2	1822.89	-0.0001	0	46.07	33	33	0.00055	K	VTIMWTPPDSVVSGYR	V	Oxidation (M)	0.0002000000000000.0
1	gi|46849812	fibronectin 1 [Mus musculus]	13163	276017	556	467	80	75	49.6	5.39	39532	1	1	1	912.454	1822.89	2	1822.89	0.0007	0	41.94	26	33	0.0014	K	VTIMWTPPDSVVSGYR	V	Oxidation (M)	0.0002000000000000.0
1	gi|46849812	fibronectin 1 [Mus musculus]	13163	276017	556	467	80	75	49.6	5.39	39533	1	1	1	912.454	1822.89	2	1822.89	0.0009	0	59.23	30	33	2.6e-05	K	VTIMWTPPDSVVSGYR	V	Oxidation (M)	0.0002000000000000.0
1	gi|46849812	fibronectin 1 [Mus musculus]	13163	276017	556	467	80	75	49.6	5.39	39534	1	1	1	912.454	1822.89	2	1822.89	0.001	0	56.68	25	33	4.7e-05	K	VTIMWTPPDSVVSGYR	V	Oxidation (M)	0.0002000000000000.0
1	gi|46849812	fibronectin 1 [Mus musculus]	13163	276017	556	467	80	75	49.6	5.39	39535	1	1	1	912.454	1822.89	2	1822.89	0.0019	0	53.01	25	33	0.00011	K	VTIMWTPPDSVVSGYR	V	Oxidation (M)	0.0002000000000000.0
1	gi|46849812	fibronectin 1 [Mus musculus]	13163	276017	556	467	80	75	49.6	5.39	40838	1	1	1	939.9	1877.79	2	1877.79	0.0001	0	77.05	25	28	1.4e-07	K	EYLGAICSCTCFGGQR	G
1	gi|46849812	fibronectin 1 [Mus musculus]	13163	276017	556	467	80	75	49.6	5.39	41339	1	1	1	953.544	1905.07	2	1905.07	0.0002	0	37.29		23	0.00046	R	VTWAPPPSIELTNLLVR	Y
1	gi|46849812	fibronectin 1 [Mus musculus]	13163	276017	556	467	80	75	49.6	5.39	41340	1	1	1	953.544	1905.07	2	1905.07	0.0011	0	49.85	23	23	2.5e-05	R	VTWAPPPSIELTNLLVR	Y
1	gi|46849812	fibronectin 1 [Mus musculus]	13163	276017	556	467	80	75	49.6	5.39	41341	1	1	1	953.544	1905.07	2	1905.07	0.0017	0	72.59		23	1.3e-07	R	VTWAPPPSIELTNLLVR	Y
1	gi|46849812	fibronectin 1 [Mus musculus]	13163	276017	556	467	80	75	49.6	5.39	41342	1	1	1	636.032	1905.07	3	1905.07	0.0025	0	35.2		24	0.00077	R	VTWAPPPSIELTNLLVR	Y
1	gi|46849812	fibronectin 1 [Mus musculus]	13163	276017	556	467	80	75	49.6	5.39	41343	1	1	1	636.033	1905.08	3	1905.07	0.0032	0	36.75		24	0.00054	R	VTWAPPPSIELTNLLVR	Y
1	gi|46849812	fibronectin 1 [Mus musculus]	13163	276017	556	467	80	75	49.6	5.39	41694	1	1	1	964.007	1926	2	1926.01	-0.0056	0	101.75		31	1e-09	R	SSPVIIDASTAIDAPSNLR	F
1	gi|46849812	fibronectin 1 [Mus musculus]	13163	276017	556	467	80	75	49.6	5.39	41695	1	1	1	964.008	1926	2	1926.01	-0.0043	0	70.25	24	31	1.4e-06	R	SSPVIIDASTAIDAPSNLR	F
1	gi|46849812	fibronectin 1 [Mus musculus]	13163	276017	556	467	80	75	49.6	5.39	41696	1	1	1	643.008	1926	3	1926.01	-0.0024	0	41.28	25	32	0.0012	R	SSPVIIDASTAIDAPSNLR	F
1	gi|46849812	fibronectin 1 [Mus musculus]	13163	276017	556	467	80	75	49.6	5.39	41697	1	1	1	964.009	1926	2	1926.01	-0.0018	0	86.62	29	31	3.2e-08	R	SSPVIIDASTAIDAPSNLR	F
1	gi|46849812	fibronectin 1 [Mus musculus]	13163	276017	556	467	80	75	49.6	5.39	41698	1	1	1	964.01	1926	2	1926.01	-0.0011	0	79.77	29	31	1.6e-07	R	SSPVIIDASTAIDAPSNLR	F
1	gi|46849812	fibronectin 1 [Mus musculus]	13163	276017	556	467	80	75	49.6	5.39	41700	1	1	1	643.009	1926.01	3	1926.01	-0.0001	0	28.08	25	31	0.024	R	SSPVIIDASTAIDAPSNLR	F
1	gi|46849812	fibronectin 1 [Mus musculus]	13163	276017	556	467	80	75	49.6	5.39	41702	1	1	1	643.009	1926.01	3	1926.01	0.0002	0	35.63	24	32	0.0044	R	SSPVIIDASTAIDAPSNLR	F
1	gi|46849812	fibronectin 1 [Mus musculus]	13163	276017	556	467	80	75	49.6	5.39	41703	1	1	1	643.009	1926.01	3	1926.01	0.0004	0	24.02	21	32	0.063	R	SSPVIIDASTAIDAPSNLR	F
1	gi|46849812	fibronectin 1 [Mus musculus]	13163	276017	556	467	80	75	49.6	5.39	41704	1	1	1	964.01	1926.01	2	1926.01	0.0005	0	90.54	28	32	1.4e-08	R	SSPVIIDASTAIDAPSNLR	F
1	gi|46849812	fibronectin 1 [Mus musculus]	13163	276017	556	467	80	75	49.6	5.39	41705	1	1	1	964.01	1926.01	2	1926.01	0.0005	0	60.66	29	32	1.4e-05	R	SSPVIIDASTAIDAPSNLR	F
1	gi|46849812	fibronectin 1 [Mus musculus]	13163	276017	556	467	80	75	49.6	5.39	41706	1	1	1	964.011	1926.01	2	1926.01	0.001	0	86.66	30	32	3.5e-08	R	SSPVIIDASTAIDAPSNLR	F
1	gi|46849812	fibronectin 1 [Mus musculus]	13163	276017	556	467	80	75	49.6	5.39	41848	1	1	1	966.022	1930.03	2	1930.03	-0.001	0	60.13		30	1.1e-05	R	FLTTTPNSLLVSWQAPR	A
1	gi|46849812	fibronectin 1 [Mus musculus]	13163	276017	556	467	80	75	49.6	5.39	41849	1	1	1	966.023	1930.03	2	1930.03	-0.0005	0	71.69	25	30	7.9e-07	R	FLTTTPNSLLVSWQAPR	A
1	gi|46849812	fibronectin 1 [Mus musculus]	13163	276017	556	467	80	75	49.6	5.39	41850	1	1	1	966.023	1930.03	2	1930.03	-0.0001	0	74.53		30	4.1e-07	R	FLTTTPNSLLVSWQAPR	A
1	gi|46849812	fibronectin 1 [Mus musculus]	13163	276017	556	467	80	75	49.6	5.39	41851	1	1	1	644.351	1930.03	3	1930.03	0	0	48.9	30	30	0.00015	R	FLTTTPNSLLVSWQAPR	A
1	gi|46849812	fibronectin 1 [Mus musculus]	13163	276017	556	467	80	75	49.6	5.39	41852	1	1	1	644.351	1930.03	3	1930.03	0.0007	0	34.96	27	31	0.0044	R	FLTTTPNSLLVSWQAPR	A
1	gi|46849812	fibronectin 1 [Mus musculus]	13163	276017	556	467	80	75	49.6	5.39	41853	1	1	1	966.024	1930.03	2	1930.03	0.0027	0	65.92	28	31	3.6e-06	R	FLTTTPNSLLVSWQAPR	A
1	gi|46849812	fibronectin 1 [Mus musculus]	13163	276017	556	467	80	75	49.6	5.39	41854	1	1	1	644.352	1930.03	3	1930.03	0.0034	0	50.21	30	31	0.00014	R	FLTTTPNSLLVSWQAPR	A
1	gi|46849812	fibronectin 1 [Mus musculus]	13163	276017	556	467	80	75	49.6	5.39	41983	1	1	1	969.002	1935.99	2	1935.99	-0.0008	0	91.71	30	32	1.1e-08	R	EESPPLIGQQATVSDIPR	D
1	gi|46849812	fibronectin 1 [Mus musculus]	13163	276017	556	467	80	75	49.6	5.39	41984	1	1	1	969.002	1935.99	2	1935.99	-0.0002	0	104.26	30	32	6.5e-10	R	EESPPLIGQQATVSDIPR	D
1	gi|46849812	fibronectin 1 [Mus musculus]	13163	276017	556	467	80	75	49.6	5.39	41985	1	1	1	969.002	1935.99	2	1935.99	0.0002	0	90.11	25	32	1.7e-08	R	EESPPLIGQQATVSDIPR	D
1	gi|46849812	fibronectin 1 [Mus musculus]	13163	276017	556	467	80	75	49.6	5.39	41986	1	1	1	969.002	1935.99	2	1935.99	0.0002	0	108.64	31	32	2.4e-10	R	EESPPLIGQQATVSDIPR	D
1	gi|46849812	fibronectin 1 [Mus musculus]	13163	276017	556	467	80	75	49.6	5.39	41987	1	1	1	646.337	1935.99	3	1935.99	0.0006	0	47.64	29	32	0.0003	R	EESPPLIGQQATVSDIPR	D
1	gi|46849812	fibronectin 1 [Mus musculus]	13163	276017	556	467	80	75	49.6	5.39	41988	1	1	1	969.003	1935.99	2	1935.99	0.0016	0	83.34	26	32	7.8e-08	R	EESPPLIGQQATVSDIPR	D
1	gi|46849812	fibronectin 1 [Mus musculus]	13163	276017	556	467	80	75	49.6	5.39	41989	1	1	1	646.338	1935.99	3	1935.99	0.0019	0	39.53	26	32	0.0019	R	EESPPLIGQQATVSDIPR	D
1	gi|46849812	fibronectin 1 [Mus musculus]	13163	276017	556	467	80	75	49.6	5.39	41990	1	1	1	646.339	1935.99	3	1935.99	0.0048	0	20.53	25	32	0.15	R	EESPPLIGQQATVSDIPR	D
1	gi|46849812	fibronectin 1 [Mus musculus]	13163	276017	556	467	80	75	49.6	5.39	41991	1	1	1	646.339	1936	3	1935.99	0.0052	0	41.96	23	32	0.0011	R	EESPPLIGQQATVSDIPR	D
1	gi|46849812	fibronectin 1 [Mus musculus]	13163	276017	556	467	80	75	49.6	5.39	42435	1	1	1	979.518	1957.02	2	1957.02	0.0021	0	102.5	31	32	9.1e-10	R	NTFAEITGLSPGVTYLFK	V
1	gi|46849812	fibronectin 1 [Mus musculus]	13163	276017	556	467	80	75	49.6	5.39	44029	1	1	1	689.699	2066.07	3	2066.08	-0.0009	0	32.06	22	31	0.0083	R	NGESQPLVQTAVTNIDRPK	G
1	gi|46849812	fibronectin 1 [Mus musculus]	13163	276017	556	467	80	75	49.6	5.39	44030	1	1	1	689.699	2066.08	3	2066.08	-0.0002	0	31.02	22	31	0.011	R	NGESQPLVQTAVTNIDRPK	G
1	gi|46849812	fibronectin 1 [Mus musculus]	13163	276017	556	467	80	75	49.6	5.39	44032	1	1	1	689.699	2066.08	3	2066.08	0.0006	0	26.35	24	31	0.032	R	NGESQPLVQTAVTNIDRPK	G
1	gi|46849812	fibronectin 1 [Mus musculus]	13163	276017	556	467	80	75	49.6	5.39	44033	1	1	1	689.699	2066.08	3	2066.08	0.0006	0	27.21	27	31	0.026	R	NGESQPLVQTAVTNIDRPK	G
1	gi|46849812	fibronectin 1 [Mus musculus]	13163	276017	556	467	80	75	49.6	5.39	44034	1	1	1	689.699	2066.08	3	2066.08	0.0009	0	28.22	22	31	0.021	R	NGESQPLVQTAVTNIDRPK	G
1	gi|46849812	fibronectin 1 [Mus musculus]	13163	276017	556	467	80	75	49.6	5.39	44035	1	1	1	689.699	2066.08	3	2066.08	0.0011	0	26.12	24	31	0.034	R	NGESQPLVQTAVTNIDRPK	G
1	gi|46849812	fibronectin 1 [Mus musculus]	13163	276017	556	467	80	75	49.6	5.39	44036	1	1	1	689.7	2066.08	3	2066.08	0.0015	0	28.12	23	31	0.022	R	NGESQPLVQTAVTNIDRPK	G
1	gi|46849812	fibronectin 1 [Mus musculus]	13163	276017	556	467	80	75	49.6	5.39	44037	1	1	1	690.026	2067.06	3	2067.06	-0.0036	0	46.52	26	32	0.00039	R	NGESQPLVQTAVTNIDRPK	G	Deamidated (NQ)	0.0000100000000000000.0
1	gi|46849812	fibronectin 1 [Mus musculus]	13163	276017	556	467	80	75	49.6	5.39	44038	1	1	1	690.026	2067.06	3	2067.06	-0.0035	0	37.45	30	32	0.0031	R	NGESQPLVQTAVTNIDRPK	G	Deamidated (NQ)	0.0000100000000000000.0
1	gi|46849812	fibronectin 1 [Mus musculus]	13163	276017	556	467	80	75	49.6	5.39	44039	1	1	1	690.026	2067.06	3	2067.06	-0.0022	0	20.37	25	32	0.16	R	NGESQPLVQTAVTNIDRPK	G	Deamidated (NQ)	0.1000000000000000000.0
1	gi|46849812	fibronectin 1 [Mus musculus]	13163	276017	556	467	80	75	49.6	5.39	44040	1	1	1	690.027	2067.06	3	2067.06	-0.0018	0	39.34	29	32	0.002	R	NGESQPLVQTAVTNIDRPK	G	Deamidated (NQ)	0.1000000000000000000.0
1	gi|46849812	fibronectin 1 [Mus musculus]	13163	276017	556	467	80	75	49.6	5.39	44041	1	1	1	690.027	2067.06	3	2067.06	-0.0018	0	27.68	26	32	0.03	R	NGESQPLVQTAVTNIDRPK	G	Deamidated (NQ)	0.1000000000000000000.0
1	gi|46849812	fibronectin 1 [Mus musculus]	13163	276017	556	467	80	75	49.6	5.39	44042	1	1	1	690.027	2067.06	3	2067.06	-0.0016	0	45.01	26	32	0.00053	R	NGESQPLVQTAVTNIDRPK	G	Deamidated (NQ)	0.0000100000000000000.0
1	gi|46849812	fibronectin 1 [Mus musculus]	13163	276017	556	467	80	75	49.6	5.39	44043	1	1	1	690.027	2067.06	3	2067.06	-0.0016	0	42.51		32	0.00095	R	NGESQPLVQTAVTNIDRPK	G	Deamidated (NQ)	0.1000000000000000000.0
1	gi|46849812	fibronectin 1 [Mus musculus]	13163	276017	556	467	80	75	49.6	5.39	44044	1	1	1	690.027	2067.06	3	2067.06	-0.0014	0	46.53	30	32	0.00037	R	NGESQPLVQTAVTNIDRPK	G	Deamidated (NQ)	0.0000100000000000000.0
1	gi|46849812	fibronectin 1 [Mus musculus]	13163	276017	556	467	80	75	49.6	5.39	44045	1	1	1	690.027	2067.06	3	2067.06	-0.0013	0	47.76		32	0.00029	R	NGESQPLVQTAVTNIDRPK	G	Deamidated (NQ)	0.0000000010000000000.0
1	gi|46849812	fibronectin 1 [Mus musculus]	13163	276017	556	467	80	75	49.6	5.39	44046	1	1	1	690.027	2067.06	3	2067.06	-0.0013	0	21.88	26	32	0.11	R	NGESQPLVQTAVTNIDRPK	G	Deamidated (NQ)	0.1000000000000000000.0
1	gi|46849812	fibronectin 1 [Mus musculus]	13163	276017	556	467	80	75	49.6	5.39	44047	1	1	1	690.027	2067.06	3	2067.06	-0.0011	0	40.73	30	32	0.0015	R	NGESQPLVQTAVTNIDRPK	G	Deamidated (NQ)	0.0000100000000000000.0
1	gi|46849812	fibronectin 1 [Mus musculus]	13163	276017	556	467	80	75	49.6	5.39	44048	1	1	1	690.027	2067.06	3	2067.06	-0.0011	0	29.96	26	32	0.017	R	NGESQPLVQTAVTNIDRPK	G	Deamidated (NQ)	0.1000000000000000000.0
1	gi|46849812	fibronectin 1 [Mus musculus]	13163	276017	556	467	80	75	49.6	5.39	44049	1	1	1	690.027	2067.06	3	2067.06	-0.0011	0	21.86	24	32	0.11	R	NGESQPLVQTAVTNIDRPK	G	Deamidated (NQ)	0.1000000000000000000.0
1	gi|46849812	fibronectin 1 [Mus musculus]	13163	276017	556	467	80	75	49.6	5.39	44050	1	1	1	690.027	2067.06	3	2067.06	-0.0007	0	49.15	25	32	0.00021	R	NGESQPLVQTAVTNIDRPK	G	Deamidated (NQ)	0.0000000010000000000.0
1	gi|46849812	fibronectin 1 [Mus musculus]	13163	276017	556	467	80	75	49.6	5.39	44051	1	1	1	690.027	2067.06	3	2067.06	0	0	36.43	25	32	0.0037	R	NGESQPLVQTAVTNIDRPK	G	Deamidated (NQ)	0.0000100000000000000.0
1	gi|46849812	fibronectin 1 [Mus musculus]	13163	276017	556	467	80	75	49.6	5.39	44052	1	1	1	690.027	2067.06	3	2067.06	0.0007	0	37.71	25	32	0.0028	R	NGESQPLVQTAVTNIDRPK	G	Deamidated (NQ)	0.1000000000000000000.0
1	gi|46849812	fibronectin 1 [Mus musculus]	13163	276017	556	467	80	75	49.6	5.39	44053	1	1	1	690.028	2067.06	3	2067.06	0.0013	0	27	25	32	0.033	R	NGESQPLVQTAVTNIDRPK	G	Deamidated (NQ)	0.1000000000000000000.0
1	gi|46849812	fibronectin 1 [Mus musculus]	13163	276017	556	467	80	75	49.6	5.39	44080	1	1	1	691.955	2072.84	3	2072.85	-0.0012	0	47.34	24	25	6.5e-05	R	GFNCESKPEPEETCFDK	Y
1	gi|46849812	fibronectin 1 [Mus musculus]	13163	276017	556	467	80	75	49.6	5.39	44663	1	1	1	705.36	2113.06	3	2113.06	-0.0009	0	48.48	30	33	0.0003	R	SDNVPPPTDLQFVELTDVK	V
1	gi|46849812	fibronectin 1 [Mus musculus]	13163	276017	556	467	80	75	49.6	5.39	44664	1	1	1	705.36	2113.06	3	2113.06	-0.0004	0	24.05	22	33	0.079	R	SDNVPPPTDLQFVELTDVK	V
1	gi|46849812	fibronectin 1 [Mus musculus]	13163	276017	556	467	80	75	49.6	5.39	44665	1	1	1	1057.54	2113.06	2	2113.06	-0.0002	0	53.35	31	33	9.3e-05	R	SDNVPPPTDLQFVELTDVK	V
1	gi|46849812	fibronectin 1 [Mus musculus]	13163	276017	556	467	80	75	49.6	5.39	44666	1	1	1	1057.54	2113.06	2	2113.06	0.0003	0	59.66		32	2.2e-05	R	SDNVPPPTDLQFVELTDVK	V
1	gi|46849812	fibronectin 1 [Mus musculus]	13163	276017	556	467	80	75	49.6	5.39	44667	1	1	1	1057.54	2113.06	2	2113.06	0.0003	0	61.54	29	32	1.4e-05	R	SDNVPPPTDLQFVELTDVK	V
1	gi|46849812	fibronectin 1 [Mus musculus]	13163	276017	556	467	80	75	49.6	5.39	44668	1	1	1	1057.54	2113.06	2	2113.06	0.0008	0	66.13	30	32	4.8e-06	R	SDNVPPPTDLQFVELTDVK	V
1	gi|46849812	fibronectin 1 [Mus musculus]	13163	276017	556	467	80	75	49.6	5.39	44669	1	1	1	1057.54	2113.06	2	2113.06	0.0008	0	53.49	29	32	8.8e-05	R	SDNVPPPTDLQFVELTDVK	V
1	gi|46849812	fibronectin 1 [Mus musculus]	13163	276017	556	467	80	75	49.6	5.39	44670	1	1	1	1057.54	2113.06	2	2113.06	0.0008	0	60.05		32	1.9e-05	R	SDNVPPPTDLQFVELTDVK	V
1	gi|46849812	fibronectin 1 [Mus musculus]	13163	276017	556	467	80	75	49.6	5.39	44671	1	1	1	1057.54	2113.06	2	2113.06	0.0013	0	68.38		32	2.9e-06	R	SDNVPPPTDLQFVELTDVK	V
1	gi|46849812	fibronectin 1 [Mus musculus]	13163	276017	556	467	80	75	49.6	5.39	44672	1	1	1	1057.54	2113.06	2	2113.06	0.0013	0	46.19	29	32	0.00047	R	SDNVPPPTDLQFVELTDVK	V
1	gi|46849812	fibronectin 1 [Mus musculus]	13163	276017	556	467	80	75	49.6	5.39	44673	1	1	1	705.361	2113.06	3	2113.06	0.0024	0	39.68	28	33	0.0022	R	SDNVPPPTDLQFVELTDVK	V
1	gi|46849812	fibronectin 1 [Mus musculus]	13163	276017	556	467	80	75	49.6	5.39	44674	1	1	1	705.361	2113.06	3	2113.06	0.0029	0	34.64	24	33	0.0069	R	SDNVPPPTDLQFVELTDVK	V
1	gi|46849812	fibronectin 1 [Mus musculus]	13163	276017	556	467	80	75	49.6	5.39	44675	1	1	1	705.361	2113.06	3	2113.06	0.0033	0	28.62		32	0.027	R	SDNVPPPTDLQFVELTDVK	V
1	gi|46849812	fibronectin 1 [Mus musculus]	13163	276017	556	467	80	75	49.6	5.39	44676	1	1	1	705.361	2113.06	3	2113.06	0.0035	0	46.9	30	32	0.00039	R	SDNVPPPTDLQFVELTDVK	V
1	gi|46849812	fibronectin 1 [Mus musculus]	13163	276017	556	467	80	75	49.6	5.39	44677	1	1	1	705.361	2113.06	3	2113.06	0.0039	0	44.33	30	32	0.0007	R	SDNVPPPTDLQFVELTDVK	V
1	gi|46849812	fibronectin 1 [Mus musculus]	13163	276017	556	467	80	75	49.6	5.39	45148	1	1	1	716.381	2146.12	3	2146.12	0.0025	0	58.67	28	32	2.3e-05	K	EINLSPDSSSVIVSGLMVATK	Y
1	gi|46849812	fibronectin 1 [Mus musculus]	13163	276017	556	467	80	75	49.6	5.39	45149	1	1	1	1074.07	2146.12	2	2146.12	0.0038	0	121.53		32	1.2e-11	K	EINLSPDSSSVIVSGLMVATK	Y
1	gi|46849812	fibronectin 1 [Mus musculus]	13163	276017	556	467	80	75	49.6	5.39	45345	1	1	1	721.71	2162.11	3	2162.11	-0.0047	0	57.48	28	32	2.9e-05	K	EINLSPDSSSVIVSGLMVATK	Y	Oxidation (M)	0.000000000000000020000.0
1	gi|46849812	fibronectin 1 [Mus musculus]	13163	276017	556	467	80	75	49.6	5.39	45346	1	1	1	1082.06	2162.11	2	2162.11	-0.0012	0	96.94	30	32	3.2e-09	K	EINLSPDSSSVIVSGLMVATK	Y	Oxidation (M)	0.000000000000000020000.0
1	gi|46849812	fibronectin 1 [Mus musculus]	13163	276017	556	467	80	75	49.6	5.39	45347	1	1	1	1082.06	2162.11	2	2162.11	-0.0009	0	116.62	27	32	3.5e-11	K	EINLSPDSSSVIVSGLMVATK	Y	Oxidation (M)	0.000000000000000020000.0
1	gi|46849812	fibronectin 1 [Mus musculus]	13163	276017	556	467	80	75	49.6	5.39	45348	1	1	1	1082.06	2162.11	2	2162.11	-0.0007	0	113.56		32	7.1e-11	K	EINLSPDSSSVIVSGLMVATK	Y	Oxidation (M)	0.000000000000000020000.0
1	gi|46849812	fibronectin 1 [Mus musculus]	13163	276017	556	467	80	75	49.6	5.39	45349	1	1	1	1082.06	2162.11	2	2162.11	0.0003	0	118.49		32	2.3e-11	K	EINLSPDSSSVIVSGLMVATK	Y	Oxidation (M)	0.000000000000000020000.0
1	gi|46849812	fibronectin 1 [Mus musculus]	13163	276017	556	467	80	75	49.6	5.39	45350	1	1	1	1082.06	2162.11	2	2162.11	0.0006	0	106.11		31	3.8e-10	K	EINLSPDSSSVIVSGLMVATK	Y	Oxidation (M)	0.000000000000000020000.0
1	gi|46849812	fibronectin 1 [Mus musculus]	13163	276017	556	467	80	75	49.6	5.39	45351	1	1	1	721.712	2162.11	3	2162.11	0.0008	0	49.65	30	31	0.00017	K	EINLSPDSSSVIVSGLMVATK	Y	Oxidation (M)	0.000000000000000020000.0
1	gi|46849812	fibronectin 1 [Mus musculus]	13163	276017	556	467	80	75	49.6	5.39	45352	1	1	1	1082.07	2162.12	2	2162.11	0.0025	0	114.79		31	5.2e-11	K	EINLSPDSSSVIVSGLMVATK	Y	Oxidation (M)	0.000000000000000020000.0
1	gi|46849812	fibronectin 1 [Mus musculus]	13163	276017	556	467	80	75	49.6	5.39	45382	1	1	1	723.354	2167.04	3	2167.04	-0.0024	0	31.09	25	33	0.016	R	ITYGETGGNSPVQEFTVPGSK	S
1	gi|46849812	fibronectin 1 [Mus musculus]	13163	276017	556	467	80	75	49.6	5.39	45383	1	1	1	1084.53	2167.04	2	2167.04	-0.0017	0	98.72		33	2.8e-09	R	ITYGETGGNSPVQEFTVPGSK	S
1	gi|46849812	fibronectin 1 [Mus musculus]	13163	276017	556	467	80	75	49.6	5.39	45384	1	1	1	1084.53	2167.04	2	2167.04	0	0	86.12		33	4.9e-08	R	ITYGETGGNSPVQEFTVPGSK	S
1	gi|46849812	fibronectin 1 [Mus musculus]	13163	276017	556	467	80	75	49.6	5.39	45385	1	1	1	723.355	2167.04	3	2167.04	0.0001	0	56.59	27	33	4.4e-05	R	ITYGETGGNSPVQEFTVPGSK	S
1	gi|46849812	fibronectin 1 [Mus musculus]	13163	276017	556	467	80	75	49.6	5.39	45386	1	1	1	1084.53	2167.04	2	2167.04	0.0002	0	116.73		33	4.3e-11	R	ITYGETGGNSPVQEFTVPGSK	S
1	gi|46849812	fibronectin 1 [Mus musculus]	13163	276017	556	467	80	75	49.6	5.39	45387	1	1	1	723.355	2167.04	3	2167.04	0.0003	0	54.08	29	33	8.1e-05	R	ITYGETGGNSPVQEFTVPGSK	S
1	gi|46849812	fibronectin 1 [Mus musculus]	13163	276017	556	467	80	75	49.6	5.39	45388	1	1	1	1084.53	2167.04	2	2167.04	0.0004	0	77.49	25	33	3.7e-07	R	ITYGETGGNSPVQEFTVPGSK	S
1	gi|46849812	fibronectin 1 [Mus musculus]	13163	276017	556	467	80	75	49.6	5.39	45389	1	1	1	723.355	2167.04	3	2167.04	0.0009	0	42.94	28	33	0.001	R	ITYGETGGNSPVQEFTVPGSK	S
1	gi|46849812	fibronectin 1 [Mus musculus]	13163	276017	556	467	80	75	49.6	5.39	45390	1	1	1	1084.53	2167.04	2	2167.04	0.0012	0	98.32		33	3e-09	R	ITYGETGGNSPVQEFTVPGSK	S
1	gi|46849812	fibronectin 1 [Mus musculus]	13163	276017	556	467	80	75	49.6	5.39	45391	1	1	1	723.356	2167.04	3	2167.04	0.0014	0	49.07	29	33	0.00025	R	ITYGETGGNSPVQEFTVPGSK	S
1	gi|46849812	fibronectin 1 [Mus musculus]	13163	276017	556	467	80	75	49.6	5.39	45392	1	1	1	723.356	2167.04	3	2167.04	0.0016	0	52.61	29	33	0.00011	R	ITYGETGGNSPVQEFTVPGSK	S
1	gi|46849812	fibronectin 1 [Mus musculus]	13163	276017	556	467	80	75	49.6	5.39	45393	1	1	1	1084.53	2167.05	2	2167.04	0.0017	0	90.03		33	2e-08	R	ITYGETGGNSPVQEFTVPGSK	S
1	gi|46849812	fibronectin 1 [Mus musculus]	13163	276017	556	467	80	75	49.6	5.39	45394	1	1	1	1084.53	2167.05	2	2167.04	0.0017	0	86.61	25	33	4.5e-08	R	ITYGETGGNSPVQEFTVPGSK	S
1	gi|46849812	fibronectin 1 [Mus musculus]	13163	276017	556	467	80	75	49.6	5.39	45395	1	1	1	723.356	2167.05	3	2167.04	0.002	0	42.63	26	33	0.0011	R	ITYGETGGNSPVQEFTVPGSK	S
1	gi|46849812	fibronectin 1 [Mus musculus]	13163	276017	556	467	80	75	49.6	5.39	45396	1	1	1	1084.53	2167.05	2	2167.04	0.0024	0	111.13	27	33	1.6e-10	R	ITYGETGGNSPVQEFTVPGSK	S
1	gi|46849812	fibronectin 1 [Mus musculus]	13163	276017	556	467	80	75	49.6	5.39	45839	1	1	1	732.98	2195.92	3	2195.92	0.0005	0	45.81	26	28	0.00017	R	QDGHLWCSTTSNYEQDQK	Y
1	gi|46849812	fibronectin 1 [Mus musculus]	13163	276017	556	467	80	75	49.6	5.39	45840	1	1	1	732.98	2195.92	3	2195.92	0.0005	0	63.31		28	3e-06	R	QDGHLWCSTTSNYEQDQK	Y
1	gi|46849812	fibronectin 1 [Mus musculus]	13163	276017	556	467	80	75	49.6	5.39	45841	1	1	1	732.981	2195.92	3	2195.92	0.0034	0	60.68		28	5.5e-06	R	QDGHLWCSTTSNYEQDQK	Y
1	gi|46849812	fibronectin 1 [Mus musculus]	13163	276017	556	467	80	75	49.6	5.39	45842	1	1	1	732.981	2195.92	3	2195.92	0.004	0	53.92		28	2.6e-05	R	QDGHLWCSTTSNYEQDQK	Y
1	gi|46849812	fibronectin 1 [Mus musculus]	13163	276017	556	467	80	75	49.6	5.39	45843	1	1	1	732.981	2195.92	3	2195.92	0.0049	0	52.64	26	28	3.5e-05	R	QDGHLWCSTTSNYEQDQK	Y
1	gi|46849812	fibronectin 1 [Mus musculus]	13163	276017	556	467	80	75	49.6	5.39	45844	1	1	1	732.982	2195.93	3	2195.92	0.0073	0	52.88	26	28	3.4e-05	R	QDGHLWCSTTSNYEQDQK	Y
1	gi|46849812	fibronectin 1 [Mus musculus]	13163	276017	556	467	80	75	49.6	5.39	48707	1	1	1	777.082	2328.22	3	2328.22	0	0	66.18	26	31	3.4e-06	K	GLTPGVIYEGQLISIQQYGHR	E
1	gi|46849812	fibronectin 1 [Mus musculus]	13163	276017	556	467	80	75	49.6	5.39	48708	1	1	1	777.082	2328.22	3	2328.22	0	0	33.81	23	31	0.0058	K	GLTPGVIYEGQLISIQQYGHR	E
1	gi|46849812	fibronectin 1 [Mus musculus]	13163	276017	556	467	80	75	49.6	5.39	48709	1	1	1	777.082	2328.22	3	2328.22	0.0003	0	48.45	25	31	0.00019	K	GLTPGVIYEGQLISIQQYGHR	E
1	gi|46849812	fibronectin 1 [Mus musculus]	13163	276017	556	467	80	75	49.6	5.39	48710	1	1	1	777.082	2328.22	3	2328.22	0.0009	0	44.1	23	31	0.00051	K	GLTPGVIYEGQLISIQQYGHR	E
1	gi|46849812	fibronectin 1 [Mus musculus]	13163	276017	556	467	80	75	49.6	5.39	48711	1	1	1	777.082	2328.22	3	2328.22	0.0011	0	52.75	26	31	7e-05	K	GLTPGVIYEGQLISIQQYGHR	E
1	gi|46849812	fibronectin 1 [Mus musculus]	13163	276017	556	467	80	75	49.6	5.39	48712	1	1	1	777.082	2328.22	3	2328.22	0.0016	0	38.29	25	31	0.0019	K	GLTPGVIYEGQLISIQQYGHR	E
1	gi|46849812	fibronectin 1 [Mus musculus]	13163	276017	556	467	80	75	49.6	5.39	48713	1	1	1	777.082	2328.22	3	2328.22	0.0024	0	53.72	26	31	5.6e-05	K	GLTPGVIYEGQLISIQQYGHR	E
1	gi|46849812	fibronectin 1 [Mus musculus]	13163	276017	556	467	80	75	49.6	5.39	48935	1	1	1	1172.59	2343.17	2	2343.17	-0.0006	0	75.83		32	4.5e-07	K	TETITGFQVDAIPANGQTPVQR	S	Deamidated (NQ)	0.0000000000000000100000.0
1	gi|46849812	fibronectin 1 [Mus musculus]	13163	276017	556	467	80	75	49.6	5.39	48936	1	1	1	1172.59	2343.17	2	2343.17	0.0015	0	72.72		32	9.2e-07	K	TETITGFQVDAIPANGQTPVQR	S	Deamidated (NQ)	0.0000000000000000100000.0
1	gi|46849812	fibronectin 1 [Mus musculus]	13163	276017	556	467	80	75	49.6	5.39	48937	1	1	1	782.065	2343.17	3	2343.17	0.0034	0	35.82	24	32	0.0044	K	TETITGFQVDAIPANGQTPVQR	S	Deamidated (NQ)	0.0000000000000010000000.0
1	gi|46849812	fibronectin 1 [Mus musculus]	13163	276017	556	467	80	75	49.6	5.39	49114	1	1	1	784.753	2351.24	3	2351.24	-0.007	0	33.45	24	30	0.0048	K	DTLTSRPAQGVITTLENVSPPR	R
1	gi|46849812	fibronectin 1 [Mus musculus]	13163	276017	556	467	80	75	49.6	5.39	49115	1	1	1	784.754	2351.24	3	2351.24	-0.0044	0	29.92	21	30	0.01	K	DTLTSRPAQGVITTLENVSPPR	R
1	gi|46849812	fibronectin 1 [Mus musculus]	13163	276017	556	467	80	75	49.6	5.39	49116	1	1	1	784.754	2351.24	3	2351.24	-0.004	0	39.34	26	30	0.0012	K	DTLTSRPAQGVITTLENVSPPR	R
1	gi|46849812	fibronectin 1 [Mus musculus]	13163	276017	556	467	80	75	49.6	5.39	49117	1	1	1	784.755	2351.24	3	2351.24	-0.002	0	44.89	25	30	0.00034	K	DTLTSRPAQGVITTLENVSPPR	R
1	gi|46849812	fibronectin 1 [Mus musculus]	13163	276017	556	467	80	75	49.6	5.39	49118	1	1	1	784.755	2351.24	3	2351.24	-0.0019	0	44.22	28	30	0.00039	K	DTLTSRPAQGVITTLENVSPPR	R
1	gi|46849812	fibronectin 1 [Mus musculus]	13163	276017	556	467	80	75	49.6	5.39	49119	1	1	1	784.755	2351.24	3	2351.24	-0.0011	0	47.85	27	29	0.00016	K	DTLTSRPAQGVITTLENVSPPR	R
1	gi|46849812	fibronectin 1 [Mus musculus]	13163	276017	556	467	80	75	49.6	5.39	49121	1	1	1	784.755	2351.24	3	2351.24	0	0	40.65	26	30	0.00086	K	DTLTSRPAQGVITTLENVSPPR	R
1	gi|46849812	fibronectin 1 [Mus musculus]	13163	276017	556	467	80	75	49.6	5.39	49122	1	1	1	784.756	2351.25	3	2351.24	0.0009	0	31.77	27	29	0.0066	K	DTLTSRPAQGVITTLENVSPPR	R
1	gi|46849812	fibronectin 1 [Mus musculus]	13163	276017	556	467	80	75	49.6	5.39	50324	1	1	1	621.842	2483.34	4	2483.34	-0.0014	0	30.92		28	0.0055	R	LRPRPYLPNVDEEVQIGHVPR	G
1	gi|46849812	fibronectin 1 [Mus musculus]	13163	276017	556	467	80	75	49.6	5.39	50325	1	1	1	621.842	2483.34	4	2483.34	-0.0004	0	38.9		28	0.00089	R	LRPRPYLPNVDEEVQIGHVPR	G
1	gi|46849812	fibronectin 1 [Mus musculus]	13163	276017	556	467	80	75	49.6	5.39	50354	1	1	1	830.742	2489.21	3	2489.21	-0.0013	0	61.27		33	1.5e-05	K	TEIDKPSQMQVTDVQDNSISVR	W
1	gi|46849812	fibronectin 1 [Mus musculus]	13163	276017	556	467	80	75	49.6	5.39	50355	1	1	1	830.742	2489.21	3	2489.21	-0.0013	0	67.44		33	3.7e-06	K	TEIDKPSQMQVTDVQDNSISVR	W
1	gi|46849812	fibronectin 1 [Mus musculus]	13163	276017	556	467	80	75	49.6	5.39	50356	1	1	1	830.743	2489.21	3	2489.21	0.0007	0	63.47		32	9e-06	K	TEIDKPSQMQVTDVQDNSISVR	W
1	gi|46849812	fibronectin 1 [Mus musculus]	13163	276017	556	467	80	75	49.6	5.39	50357	1	1	1	830.743	2489.21	3	2489.21	0.0007	0	71.59	31	32	1.4e-06	K	TEIDKPSQMQVTDVQDNSISVR	W
1	gi|46849812	fibronectin 1 [Mus musculus]	13163	276017	556	467	80	75	49.6	5.39	50358	1	1	1	830.743	2489.21	3	2489.21	0.0013	0	71.37	32	33	1.5e-06	K	TEIDKPSQMQVTDVQDNSISVR	W
1	gi|46849812	fibronectin 1 [Mus musculus]	13163	276017	556	467	80	75	49.6	5.39	50359	1	1	1	830.743	2489.21	3	2489.21	0.0016	0	75.94		33	5.2e-07	K	TEIDKPSQMQVTDVQDNSISVR	W
1	gi|46849812	fibronectin 1 [Mus musculus]	13163	276017	556	467	80	75	49.6	5.39	50360	1	1	1	830.744	2489.21	3	2489.21	0.0022	0	58.18		33	3.1e-05	K	TEIDKPSQMQVTDVQDNSISVR	W
1	gi|46849812	fibronectin 1 [Mus musculus]	13163	276017	556	467	80	75	49.6	5.39	50438	1	1	1	626.794	2503.15	4	2503.15	-0.0022	0	22.43	29	32	0.095	R	RPGAAEPSPDGTTGHTYNQYTQR	Y
1	gi|46849812	fibronectin 1 [Mus musculus]	13163	276017	556	467	80	75	49.6	5.39	50439	1	1	1	626.794	2503.15	4	2503.15	-0.0015	0	22.76	23	32	0.088	R	RPGAAEPSPDGTTGHTYNQYTQR	Y
1	gi|46849812	fibronectin 1 [Mus musculus]	13163	276017	556	467	80	75	49.6	5.39	50440	1	1	1	626.794	2503.15	4	2503.15	-0.0015	0	34.73	27	32	0.0056	R	RPGAAEPSPDGTTGHTYNQYTQR	Y
1	gi|46849812	fibronectin 1 [Mus musculus]	13163	276017	556	467	80	75	49.6	5.39	50441	1	1	1	835.389	2503.15	3	2503.15	-0.0014	0	79.94		32	1.7e-07	R	RPGAAEPSPDGTTGHTYNQYTQR	Y
1	gi|46849812	fibronectin 1 [Mus musculus]	13163	276017	556	467	80	75	49.6	5.39	50442	1	1	1	626.794	2503.15	4	2503.15	-0.0012	0	41.63		32	0.0011	R	RPGAAEPSPDGTTGHTYNQYTQR	Y
1	gi|46849812	fibronectin 1 [Mus musculus]	13163	276017	556	467	80	75	49.6	5.39	50443	1	1	1	835.389	2503.15	3	2503.15	-0.001	0	83.18		32	8.2e-08	R	RPGAAEPSPDGTTGHTYNQYTQR	Y
1	gi|46849812	fibronectin 1 [Mus musculus]	13163	276017	556	467	80	75	49.6	5.39	50444	1	1	1	626.794	2503.15	4	2503.15	-0.0009	0	40.21	31	32	0.0016	R	RPGAAEPSPDGTTGHTYNQYTQR	Y
1	gi|46849812	fibronectin 1 [Mus musculus]	13163	276017	556	467	80	75	49.6	5.39	50445	1	1	1	626.794	2503.15	4	2503.15	-0.0007	0	33.53	30	32	0.0076	R	RPGAAEPSPDGTTGHTYNQYTQR	Y
1	gi|46849812	fibronectin 1 [Mus musculus]	13163	276017	556	467	80	75	49.6	5.39	50446	1	1	1	835.39	2503.15	3	2503.15	-0.0007	0	63.74		32	7.2e-06	R	RPGAAEPSPDGTTGHTYNQYTQR	Y
1	gi|46849812	fibronectin 1 [Mus musculus]	13163	276017	556	467	80	75	49.6	5.39	50447	1	1	1	626.794	2503.15	4	2503.15	-0.0005	0	40.22		32	0.0016	R	RPGAAEPSPDGTTGHTYNQYTQR	Y
1	gi|46849812	fibronectin 1 [Mus musculus]	13163	276017	556	467	80	75	49.6	5.39	50448	1	1	1	626.794	2503.15	4	2503.15	0	0	34.21	24	32	0.0065	R	RPGAAEPSPDGTTGHTYNQYTQR	Y
1	gi|46849812	fibronectin 1 [Mus musculus]	13163	276017	556	467	80	75	49.6	5.39	50449	1	1	1	626.794	2503.15	4	2503.15	0.0003	0	31.2	23	32	0.013	R	RPGAAEPSPDGTTGHTYNQYTQR	Y
1	gi|46849812	fibronectin 1 [Mus musculus]	13163	276017	556	467	80	75	49.6	5.39	50450	1	1	1	626.794	2503.15	4	2503.15	0.0003	0	23.08	23	32	0.084	R	RPGAAEPSPDGTTGHTYNQYTQR	Y
1	gi|46849812	fibronectin 1 [Mus musculus]	13163	276017	556	467	80	75	49.6	5.39	50451	1	1	1	626.794	2503.15	4	2503.15	0.0005	0	26.16	29	32	0.042	R	RPGAAEPSPDGTTGHTYNQYTQR	Y
1	gi|46849812	fibronectin 1 [Mus musculus]	13163	276017	556	467	80	75	49.6	5.39	50452	1	1	1	626.794	2503.15	4	2503.15	0.0012	0	43.86		32	0.00071	R	RPGAAEPSPDGTTGHTYNQYTQR	Y
1	gi|46849812	fibronectin 1 [Mus musculus]	13163	276017	556	467	80	75	49.6	5.39	50453	1	1	1	626.795	2503.15	4	2503.15	0.0037	0	23.5		32	0.079	R	RPGAAEPSPDGTTGHTYNQYTQR	Y
1	gi|46849812	fibronectin 1 [Mus musculus]	13163	276017	556	467	80	75	49.6	5.39	50459	1	1	1	627.04	2504.13	4	2504.13	-0.0021	0	25.26	27	31	0.044	R	RPGAAEPSPDGTTGHTYNQYTQR	Y	Deamidated (NQ)	0.00000000000000000100000.0
1	gi|46849812	fibronectin 1 [Mus musculus]	13163	276017	556	467	80	75	49.6	5.39	50484	1	1	1	836.075	2505.2	3	2505.2	0.0021	0	70.12		33	2.1e-06	K	TEIDKPSQMQVTDVQDNSISVR	W	Oxidation (M)	0.0000000020000000000000.0
1	gi|46849812	fibronectin 1 [Mus musculus]	13163	276017	556	467	80	75	49.6	5.39	50485	1	1	1	836.076	2505.2	3	2505.2	0.003	0	68.97		33	2.7e-06	K	TEIDKPSQMQVTDVQDNSISVR	W	Oxidation (M)	0.0000000020000000000000.0
1	gi|46849812	fibronectin 1 [Mus musculus]	13163	276017	556	467	80	75	49.6	5.39	50486	1	1	1	836.076	2505.21	3	2505.2	0.0046	0	80.44		33	1.9e-07	K	TEIDKPSQMQVTDVQDNSISVR	W	Oxidation (M)	0.0000000020000000000000.0
1	gi|46849812	fibronectin 1 [Mus musculus]	13163	276017	556	467	80	75	49.6	5.39	50487	1	1	1	836.076	2505.21	3	2505.2	0.0046	0	72.17		33	1.2e-06	K	TEIDKPSQMQVTDVQDNSISVR	W	Oxidation (M)	0.0000000020000000000000.0
1	gi|46849812	fibronectin 1 [Mus musculus]	13163	276017	556	467	80	75	49.6	5.39	50488	1	1	1	836.077	2505.21	3	2505.2	0.0059	0	62.7		33	1.1e-05	K	TEIDKPSQMQVTDVQDNSISVR	W	Oxidation (M)	0.0000000020000000000000.0
1	gi|46849812	fibronectin 1 [Mus musculus]	13163	276017	556	467	80	75	49.6	5.39	50489	1	1	1	836.077	2505.21	3	2505.2	0.0068	0	63		33	1e-05	K	TEIDKPSQMQVTDVQDNSISVR	W	Oxidation (M)	0.0000000020000000000000.0
1	gi|46849812	fibronectin 1 [Mus musculus]	13163	276017	556	467	80	75	49.6	5.39	50490	1	1	1	836.077	2505.21	3	2505.2	0.0072	0	72.33		33	1.2e-06	K	TEIDKPSQMQVTDVQDNSISVR	W	Oxidation (M)	0.0000000020000000000000.0
1	gi|46849812	fibronectin 1 [Mus musculus]	13163	276017	556	467	80	75	49.6	5.39	50491	1	1	1	836.077	2505.21	3	2505.2	0.0074	0	80.37		33	1.8e-07	K	TEIDKPSQMQVTDVQDNSISVR	W	Oxidation (M)	0.0000000020000000000000.0
1	gi|46849812	fibronectin 1 [Mus musculus]	13163	276017	556	467	80	75	49.6	5.39	50492	1	1	1	836.077	2505.21	3	2505.2	0.0074	0	55.82		33	5.3e-05	K	TEIDKPSQMQVTDVQDNSISVR	W	Oxidation (M)	0.0000000020000000000000.0
1	gi|46849812	fibronectin 1 [Mus musculus]	13163	276017	556	467	80	75	49.6	5.39	50493	1	1	1	836.077	2505.21	3	2505.2	0.0083	0	67.19		32	3.7e-06	K	TEIDKPSQMQVTDVQDNSISVR	W	Oxidation (M)	0.0000000020000000000000.0
1	gi|46849812	fibronectin 1 [Mus musculus]	13163	276017	556	467	80	75	49.6	5.39	50499	1	1	1	836.402	2506.19	3	2506.19	-0.0005	0	70.22		33	2e-06	K	TEIDKPSQMQVTDVQDNSISVR	W	Deamidated (NQ); Oxidation (M)	0.0000000020000000100000.0
1	gi|46849812	fibronectin 1 [Mus musculus]	13163	276017	556	467	80	75	49.6	5.39	50500	1	1	1	836.403	2506.19	3	2506.19	0.0009	0	69.28		33	2.5e-06	K	TEIDKPSQMQVTDVQDNSISVR	W	Deamidated (NQ); Oxidation (M)	0.0000000020000000100000.0
1	gi|46849812	fibronectin 1 [Mus musculus]	13163	276017	556	467	80	75	49.6	5.39	50501	1	1	1	836.403	2506.19	3	2506.19	0.0026	0	62.67		33	1.1e-05	K	TEIDKPSQMQVTDVQDNSISVR	W	Deamidated (NQ); Oxidation (M)	0.0000000020000000100000.0
1	gi|46849812	fibronectin 1 [Mus musculus]	13163	276017	556	467	80	75	49.6	5.39	50502	1	1	1	836.403	2506.19	3	2506.19	0.0028	0	67.68		33	3.6e-06	K	TEIDKPSQMQVTDVQDNSISVR	W	Deamidated (NQ); Oxidation (M)	0.0000000020000000100000.0
1	gi|46849812	fibronectin 1 [Mus musculus]	13163	276017	556	467	80	75	49.6	5.39	50503	1	1	1	836.404	2506.19	3	2506.19	0.0031	0	65.22		33	6.4e-06	K	TEIDKPSQMQVTDVQDNSISVR	W	Deamidated (NQ); Oxidation (M)	0.0000000020000000100000.0
1	gi|46849812	fibronectin 1 [Mus musculus]	13163	276017	556	467	80	75	49.6	5.39	50504	1	1	1	836.404	2506.19	3	2506.19	0.0037	0	57.28		33	3.9e-05	K	TEIDKPSQMQVTDVQDNSISVR	W	Deamidated (NQ); Oxidation (M)	0.0000000020000000100000.0
1	gi|46849812	fibronectin 1 [Mus musculus]	13163	276017	556	467	80	75	49.6	5.39	50505	1	1	1	836.404	2506.19	3	2506.19	0.0059	0	57.45		33	3.8e-05	K	TEIDKPSQMQVTDVQDNSISVR	W	Deamidated (NQ); Oxidation (M)	0.0000000020000000100000.0
1	gi|46849812	fibronectin 1 [Mus musculus]	13163	276017	556	467	80	75	49.6	5.39	50506	1	1	1	836.404	2506.19	3	2506.19	0.0061	0	67.85		33	3.4e-06	K	TEIDKPSQMQVTDVQDNSISVR	W	Deamidated (NQ); Oxidation (M)	0.0000000020000000100000.0
1	gi|46849812	fibronectin 1 [Mus musculus]	13163	276017	556	467	80	75	49.6	5.39	50519	1	1	1	627.845	2507.35	4	2507.35	0.0037	1	46.3	23	27	0.00014	K	DTLTSRPAQGVITTLENVSPPRR	A
1	gi|46849812	fibronectin 1 [Mus musculus]	13163	276017	556	467	80	75	49.6	5.39	50871	1	1	1	847.448	2539.32	3	2539.33	-0.0062	0	54.43		30	3.9e-05	K	STATINNIKPGADYTITLYAVTGR	G
1	gi|46849812	fibronectin 1 [Mus musculus]	13163	276017	556	467	80	75	49.6	5.39	50872	1	1	1	847.449	2539.33	3	2539.33	-0.0024	0	51.3		30	8.2e-05	K	STATINNIKPGADYTITLYAVTGR	G
1	gi|46849812	fibronectin 1 [Mus musculus]	13163	276017	556	467	80	75	49.6	5.39	50873	1	1	1	847.45	2539.33	3	2539.33	-0.0002	0	57.49		30	1.9e-05	K	STATINNIKPGADYTITLYAVTGR	G
1	gi|46849812	fibronectin 1 [Mus musculus]	13163	276017	556	467	80	75	49.6	5.39	50874	1	1	1	847.45	2539.33	3	2539.33	0.0004	0	43.73		30	0.00044	K	STATINNIKPGADYTITLYAVTGR	G
1	gi|46849812	fibronectin 1 [Mus musculus]	13163	276017	556	467	80	75	49.6	5.39	50875	1	1	1	847.451	2539.33	3	2539.33	0.0037	0	31.55		29	0.0069	K	STATINNIKPGADYTITLYAVTGR	G
1	gi|46849812	fibronectin 1 [Mus musculus]	13163	276017	556	467	80	75	49.6	5.39	50876	1	1	1	847.452	2539.33	3	2539.33	0.0061	0	26.37		29	0.023	K	STATINNIKPGADYTITLYAVTGR	G
1	gi|46849812	fibronectin 1 [Mus musculus]	13163	276017	556	467	80	75	49.6	5.39	50904	1	1	1	847.777	2540.31	3	2540.31	-0.0037	0	46.99		31	0.0003	K	STATINNIKPGADYTITLYAVTGR	G	Deamidated (NQ)	0.000001000000000000000000.0
1	gi|46849812	fibronectin 1 [Mus musculus]	13163	276017	556	467	80	75	49.6	5.39	50905	1	1	1	847.777	2540.31	3	2540.31	-0.0033	0	47.11		31	0.00029	K	STATINNIKPGADYTITLYAVTGR	G	Deamidated (NQ)	0.000001000000000000000000.0
1	gi|46849812	fibronectin 1 [Mus musculus]	13163	276017	556	467	80	75	49.6	5.39	50906	1	1	1	847.778	2540.31	3	2540.31	-0.0014	0	56.64		31	3.2e-05	K	STATINNIKPGADYTITLYAVTGR	G	Deamidated (NQ)	0.000000100000000000000000.0
1	gi|46849812	fibronectin 1 [Mus musculus]	13163	276017	556	467	80	75	49.6	5.39	50907	1	1	1	847.778	2540.31	3	2540.31	0.0002	0	44.23		31	0.00055	K	STATINNIKPGADYTITLYAVTGR	G	Deamidated (NQ)	0.000000100000000000000000.0
1	gi|46849812	fibronectin 1 [Mus musculus]	13163	276017	556	467	80	75	49.6	5.39	50908	1	1	1	847.778	2540.31	3	2540.31	0.0007	0	47.51		31	0.00025	K	STATINNIKPGADYTITLYAVTGR	G	Deamidated (NQ)	0.000000100000000000000000.0
1	gi|46849812	fibronectin 1 [Mus musculus]	13163	276017	556	467	80	75	49.6	5.39	51094	1	1	1	858.117	2571.33	3	2571.33	-0.0001	1	56.99		31	2.7e-05	R	TKTETITGFQVDAIPANGQTPVQR	S
1	gi|46849812	fibronectin 1 [Mus musculus]	13163	276017	556	467	80	75	49.6	5.39	51095	1	1	1	858.117	2571.33	3	2571.33	0.0003	1	47.58	25	31	0.00024	R	TKTETITGFQVDAIPANGQTPVQR	S
1	gi|46849812	fibronectin 1 [Mus musculus]	13163	276017	556	467	80	75	49.6	5.39	51096	1	1	1	858.118	2571.33	3	2571.33	0.0017	1	25.2	29	31	0.04	R	TKTETITGFQVDAIPANGQTPVQR	S
1	gi|46849812	fibronectin 1 [Mus musculus]	13163	276017	556	467	80	75	49.6	5.39	51097	1	1	1	858.118	2571.33	3	2571.33	0.0017	1	42		31	0.00084	R	TKTETITGFQVDAIPANGQTPVQR	S
1	gi|46849812	fibronectin 1 [Mus musculus]	13163	276017	556	467	80	75	49.6	5.39	51098	1	1	1	858.118	2571.33	3	2571.33	0.0017	1	45.26	25	31	0.0004	R	TKTETITGFQVDAIPANGQTPVQR	S
1	gi|46849812	fibronectin 1 [Mus musculus]	13163	276017	556	467	80	75	49.6	5.39	51110	1	1	1	858.445	2572.31	3	2572.31	-0.0003	1	37.9	29	32	0.0026	R	TKTETITGFQVDAIPANGQTPVQR	S	Deamidated (NQ)	0.000000000000000010000000.0
1	gi|46849812	fibronectin 1 [Mus musculus]	13163	276017	556	467	80	75	49.6	5.39	51111	1	1	1	858.445	2572.31	3	2572.31	-0.0001	1	64.59	29	32	5.5e-06	R	TKTETITGFQVDAIPANGQTPVQR	S	Deamidated (NQ)	0.000000000000000010000000.0
1	gi|46849812	fibronectin 1 [Mus musculus]	13163	276017	556	467	80	75	49.6	5.39	51112	1	1	1	858.445	2572.31	3	2572.31	0.0001	1	53.91	30	31	6.4e-05	R	TKTETITGFQVDAIPANGQTPVQR	S	Deamidated (NQ)	0.000000000000000010000000.0
1	gi|46849812	fibronectin 1 [Mus musculus]	13163	276017	556	467	80	75	49.6	5.39	51113	1	1	1	858.445	2572.31	3	2572.31	0.0003	1	43.01	30	31	0.00079	R	TKTETITGFQVDAIPANGQTPVQR	S	Deamidated (NQ)	0.000000000000000010000000.0
1	gi|46849812	fibronectin 1 [Mus musculus]	13163	276017	556	467	80	75	49.6	5.39	51114	1	1	1	858.445	2572.31	3	2572.31	0.0004	1	45.29	30	32	0.00048	R	TKTETITGFQVDAIPANGQTPVQR	S	Deamidated (NQ)	0.000000000000000010000000.0
1	gi|46849812	fibronectin 1 [Mus musculus]	13163	276017	556	467	80	75	49.6	5.39	51115	1	1	1	858.445	2572.31	3	2572.31	0.0006	1	46.53	29	32	0.00036	R	TKTETITGFQVDAIPANGQTPVQR	S	Deamidated (NQ)	0.000000000000000010000000.0
1	gi|46849812	fibronectin 1 [Mus musculus]	13163	276017	556	467	80	75	49.6	5.39	51116	1	1	1	858.446	2572.31	3	2572.31	0.0014	1	65.89	25	31	4e-06	R	TKTETITGFQVDAIPANGQTPVQR	S	Deamidated (NQ)	0.000000000000000010000000.0
1	gi|46849812	fibronectin 1 [Mus musculus]	13163	276017	556	467	80	75	49.6	5.39	51117	1	1	1	858.446	2572.31	3	2572.31	0.0015	1	46.92		31	0.00032	R	TKTETITGFQVDAIPANGQTPVQR	S	Deamidated (NQ)	0.000000000000000010000000.0
1	gi|46849812	fibronectin 1 [Mus musculus]	13163	276017	556	467	80	75	49.6	5.39	51118	1	1	1	858.446	2572.32	3	2572.31	0.0019	1	53.97	30	31	6.3e-05	R	TKTETITGFQVDAIPANGQTPVQR	S	Deamidated (NQ)	0.000000000000000010000000.0
1	gi|46849812	fibronectin 1 [Mus musculus]	13163	276017	556	467	80	75	49.6	5.39	51119	1	1	1	858.446	2572.32	3	2572.31	0.0021	1	48.05	25	31	0.00024	R	TKTETITGFQVDAIPANGQTPVQR	S	Deamidated (NQ)	0.000000000000000010000000.0
1	gi|46849812	fibronectin 1 [Mus musculus]	13163	276017	556	467	80	75	49.6	5.39	51142	1	1	1	860.804	2579.39	3	2579.38	0.0046	0	45.11		28	0.00022	R	DLEVIASTPTSLLISWEPPAVSVR	Y
1	gi|46849812	fibronectin 1 [Mus musculus]	13163	276017	556	467	80	75	49.6	5.39	51197	1	1	1	862.787	2585.34	3	2585.34	0.0012	0	28.99	24	30	0.014	R	SIPPYNTEVTETTIVITWTPAPR	I
1	gi|46849812	fibronectin 1 [Mus musculus]	13163	276017	556	467	80	75	49.6	5.39	51198	1	1	1	1293.68	2585.34	2	2585.34	0.0039	0	110.9	28	30	9.3e-11	R	SIPPYNTEVTETTIVITWTPAPR	I
1	gi|46849812	fibronectin 1 [Mus musculus]	13163	276017	556	467	80	75	49.6	5.39	51606	1	1	1	879.373	2635.1	3	2635.1	0.0004	0	59.94		27	5.7e-06	K	FGFCPMAAHEEICTTNEGVMYR	I	Oxidation (M)	0.0000000000000000000200.0
1	gi|46849812	fibronectin 1 [Mus musculus]	13163	276017	556	467	80	75	49.6	5.39	51607	1	1	1	879.373	2635.1	3	2635.1	0.0008	0	62.2		27	3.5e-06	K	FGFCPMAAHEEICTTNEGVMYR	I	Oxidation (M)	0.0000020000000000000000.0
1	gi|46849812	fibronectin 1 [Mus musculus]	13163	276017	556	467	80	75	49.6	5.39	51608	1	1	1	879.373	2635.1	3	2635.1	0.0013	0	44.79	23	27	0.00019	K	FGFCPMAAHEEICTTNEGVMYR	I	Oxidation (M)	0.0000020000000000000000.0
1	gi|46849812	fibronectin 1 [Mus musculus]	13163	276017	556	467	80	75	49.6	5.39	51742	1	1	1	884.704	2651.09	3	2651.09	-0.0001	0	49.18		29	0.00011	K	FGFCPMAAHEEICTTNEGVMYR	I	2 Oxidation (M)	0.0000020000000000000200.0
1	gi|46849812	fibronectin 1 [Mus musculus]	13163	276017	556	467	80	75	49.6	5.39	51743	1	1	1	884.705	2651.09	3	2651.09	0.0025	0	44.1		29	0.00034	K	FGFCPMAAHEEICTTNEGVMYR	I	2 Oxidation (M)	0.0000020000000000000200.0
1	gi|46849812	fibronectin 1 [Mus musculus]	13163	276017	556	467	80	75	49.6	5.39	54178	1	1	1	960.128	2877.36	3	2877.36	0.0053	0	88.54	28	32	2.6e-08	K	TGLDSPTGFDSSDITANSFTVHWVAPR	A
1	gi|46849812	fibronectin 1 [Mus musculus]	13163	276017	556	467	80	75	49.6	5.39	54179	1	1	1	960.128	2877.36	3	2877.36	0.0059	0	90.13	27	32	1.8e-08	K	TGLDSPTGFDSSDITANSFTVHWVAPR	A
1	gi|46849812	fibronectin 1 [Mus musculus]	13163	276017	556	467	80	75	49.6	5.39	54180	1	1	1	960.128	2877.36	3	2877.36	0.0061	0	88.05	27	32	2.9e-08	K	TGLDSPTGFDSSDITANSFTVHWVAPR	A
1	gi|46849812	fibronectin 1 [Mus musculus]	13163	276017	556	467	80	75	49.6	5.39	54181	1	1	1	960.129	2877.36	3	2877.36	0.0068	0	83.21	26	32	8.9e-08	K	TGLDSPTGFDSSDITANSFTVHWVAPR	A
1	gi|46849812	fibronectin 1 [Mus musculus]	13163	276017	556	467	80	75	49.6	5.39	54182	1	1	1	960.129	2877.37	3	2877.36	0.0081	0	98.65	28	32	2.6e-09	K	TGLDSPTGFDSSDITANSFTVHWVAPR	A
1	gi|46849812	fibronectin 1 [Mus musculus]	13163	276017	556	467	80	75	49.6	5.39	54255	1	1	1	726.064	2900.23	4	2900.23	0.0018	1	22.64	21	27	0.029	R	GFNCESKPEPEETCFDKYTGNTYK	V
1	gi|46849812	fibronectin 1 [Mus musculus]	13163	276017	556	467	80	75	49.6	5.39	54763	1	1	1	1014.87	3041.58	3	3041.58	-0.0036	0	35.26		30	0.0031	R	VVTPLSPPTNLHLEANPDTGVLTVSWER	S
1	gi|46849812	fibronectin 1 [Mus musculus]	13163	276017	556	467	80	75	49.6	5.39	54765	1	1	1	1014.87	3041.58	3	3041.58	-0.0014	0	63.12	25	29	4.8e-06	R	VVTPLSPPTNLHLEANPDTGVLTVSWER	S
1	gi|46849812	fibronectin 1 [Mus musculus]	13163	276017	556	467	80	75	49.6	5.39	54766	1	1	1	1014.87	3041.58	3	3041.58	0.001	0	68.38	24	29	1.4e-06	R	VVTPLSPPTNLHLEANPDTGVLTVSWER	S
1	gi|46849812	fibronectin 1 [Mus musculus]	13163	276017	556	467	80	75	49.6	5.39	54767	1	1	1	1014.87	3041.58	3	3041.58	0.001	0	75.59	25	29	2.7e-07	R	VVTPLSPPTNLHLEANPDTGVLTVSWER	S
1	gi|46849812	fibronectin 1 [Mus musculus]	13163	276017	556	467	80	75	49.6	5.39	54768	1	1	1	1014.87	3041.58	3	3041.58	0.0012	0	52.88	23	29	5e-05	R	VVTPLSPPTNLHLEANPDTGVLTVSWER	S
1	gi|46849812	fibronectin 1 [Mus musculus]	13163	276017	556	467	80	75	49.6	5.39	54769	1	1	1	1014.87	3041.58	3	3041.58	0.0014	0	78.56	25	29	1.4e-07	R	VVTPLSPPTNLHLEANPDTGVLTVSWER	S
1	gi|46849812	fibronectin 1 [Mus musculus]	13163	276017	556	467	80	75	49.6	5.39	54770	1	1	1	1014.87	3041.58	3	3041.58	0.0015	0	73.73	24	29	4e-07	R	VVTPLSPPTNLHLEANPDTGVLTVSWER	S
1	gi|46849812	fibronectin 1 [Mus musculus]	13163	276017	556	467	80	75	49.6	5.39	54771	1	1	1	1014.87	3041.58	3	3041.58	0.0023	0	68.27	24	29	1.4e-06	R	VVTPLSPPTNLHLEANPDTGVLTVSWER	S
1	gi|46849812	fibronectin 1 [Mus musculus]	13163	276017	556	467	80	75	49.6	5.39	54978	1	1	1	784.384	3133.51	4	3133.51	-0.002	1	75.43	28	32	5.4e-07	R	QKTGLDSPTGFDSSDITANSFTVHWVAPR	A
1	gi|46849812	fibronectin 1 [Mus musculus]	13163	276017	556	467	80	75	49.6	5.39	55160	1	1	1	797.681	3186.69	4	3186.69	0.0006	0	40.04	24	28	0.00078	K	TDELPQLVTLPHPNLHGPEILDVPSTVQK	T
1	gi|46849812	fibronectin 1 [Mus musculus]	13163	276017	556	467	80	75	49.6	5.39	55161	1	1	1	797.681	3186.69	4	3186.69	0.0013	0	45.19	26	29	0.00024	K	TDELPQLVTLPHPNLHGPEILDVPSTVQK	T
1	gi|46849812	fibronectin 1 [Mus musculus]	13163	276017	556	467	80	75	49.6	5.39	55162	1	1	1	797.681	3186.69	4	3186.69	0.0016	0	34.44		29	0.0029	K	TDELPQLVTLPHPNLHGPEILDVPSTVQK	T
1	gi|46849812	fibronectin 1 [Mus musculus]	13163	276017	556	467	80	75	49.6	5.39	55163	1	1	1	797.681	3186.7	4	3186.69	0.0028	0	24.23		29	0.03	K	TDELPQLVTLPHPNLHGPEILDVPSTVQK	T
1	gi|46849812	fibronectin 1 [Mus musculus]	13163	276017	556	467	80	75	49.6	5.39	55164	1	1	1	797.681	3186.7	4	3186.69	0.003	0	34.59	24	29	0.0028	K	TDELPQLVTLPHPNLHGPEILDVPSTVQK	T
1	gi|46849812	fibronectin 1 [Mus musculus]	13163	276017	556	467	80	75	49.6	5.39	55165	1	1	1	797.681	3186.7	4	3186.69	0.003	0	35.34		29	0.0023	K	TDELPQLVTLPHPNLHGPEILDVPSTVQK	T
1	gi|46849812	fibronectin 1 [Mus musculus]	13163	276017	556	467	80	75	49.6	5.39	55166	1	1	1	797.681	3186.7	4	3186.69	0.0038	0	26.74	28	28	0.017	K	TDELPQLVTLPHPNLHGPEILDVPSTVQK	T
1	gi|46849812	fibronectin 1 [Mus musculus]	13163	276017	556	467	80	75	49.6	5.39	55656	1	1	1	829.703	3314.78	4	3314.79	-0.0048	1	60.7	25	26	3.7e-06	K	KTDELPQLVTLPHPNLHGPEILDVPSTVQK	T
1	gi|46849812	fibronectin 1 [Mus musculus]	13163	276017	556	467	80	75	49.6	5.39	55657	1	1	1	829.704	3314.79	4	3314.79	-0.0019	1	41.87	23	26	0.00026	K	KTDELPQLVTLPHPNLHGPEILDVPSTVQK	T
1	gi|46849812	fibronectin 1 [Mus musculus]	13163	276017	556	467	80	75	49.6	5.39	55658	1	1	1	663.965	3314.79	5	3314.79	-0.0014	1	32.93		26	0.0021	K	KTDELPQLVTLPHPNLHGPEILDVPSTVQK	T
1	gi|46849812	fibronectin 1 [Mus musculus]	13163	276017	556	467	80	75	49.6	5.39	55659	1	1	1	829.704	3314.79	4	3314.79	-0.0009	1	66.87	24	26	8.3e-07	K	KTDELPQLVTLPHPNLHGPEILDVPSTVQK	T
1	gi|46849812	fibronectin 1 [Mus musculus]	13163	276017	556	467	80	75	49.6	5.39	55660	1	1	1	663.965	3314.79	5	3314.79	0.0019	1	34.96	23	26	0.0013	K	KTDELPQLVTLPHPNLHGPEILDVPSTVQK	T
1	gi|46849812	fibronectin 1 [Mus musculus]	13163	276017	556	467	80	75	49.6	5.39	55661	1	1	1	663.966	3314.79	5	3314.79	0.005	1	29.46		25	0.0045	K	KTDELPQLVTLPHPNLHGPEILDVPSTVQK	T
1	gi|46849812	fibronectin 1 [Mus musculus]	13163	276017	556	467	80	75	49.6	5.39	56458	1	1	1	1122.9	3365.68	3	3365.68	-0.0049	0	49.72	27	31	0.00014	K	QSLILSTSQTTAPDAPPDPTVDQVDDTSIVVR	W
1	gi|46849812	fibronectin 1 [Mus musculus]	13163	276017	556	467	80	75	49.6	5.39	56459	1	1	1	1122.9	3365.69	3	3365.68	0.0013	0	61.02	27	31	1.1e-05	K	QSLILSTSQTTAPDAPPDPTVDQVDDTSIVVR	W
1	gi|46849812	fibronectin 1 [Mus musculus]	13163	276017	556	467	80	75	49.6	5.39	56460	1	1	1	1122.9	3365.69	3	3365.68	0.0024	0	59.35	30	31	1.6e-05	K	QSLILSTSQTTAPDAPPDPTVDQVDDTSIVVR	W
1	gi|46849812	fibronectin 1 [Mus musculus]	13163	276017	556	467	80	75	49.6	5.39	56461	1	1	1	1122.9	3365.69	3	3365.68	0.0028	0	66.67	25	31	2.8e-06	K	QSLILSTSQTTAPDAPPDPTVDQVDDTSIVVR	W
1	gi|46849812	fibronectin 1 [Mus musculus]	13163	276017	556	467	80	75	49.6	5.39	57663	1	1	1	1258.96	3773.86	3	3773.85	0.0069	1	124.17		32	7.1e-12	R	VEYELSEEGDEPQYLDLPSTATSVNIPDLLPGRK	Y
1	gi|46849812	fibronectin 1 [Mus musculus]	13163	276017	556	467	80	75	49.6	5.39	57874	1	1	1	958.712	3830.82	4	3830.82	0.0008	0	20.18	21	31	0.14	R	TAIYQPQTHPQPAPYGHCVTDSGVVYSVGMQWLK	S	Oxidation (M)	0.0000000000000000000000000000020000.0
1	gi|46849812	fibronectin 1 [Mus musculus]	13163	276017	556	467	80	75	49.6	5.39	58239	1	1	1	1093.77	4371.06	4	4371.07	-0.0043	0	66.26	27	30	2.7e-06	K	TPFITNPGYDTENGIQLPGTTHQQPSVGQQMIFEEHGFR	R
1	gi|46849812	fibronectin 1 [Mus musculus]	13163	276017	556	467	80	75	49.6	5.39	58248	1	1	1	1097.77	4387.06	4	4387.06	0.0018	0	81.84	26	30	6.7e-08	K	TPFITNPGYDTENGIQLPGTTHQQPSVGQQMIFEEHGFR	R	Oxidation (M)	0.000000000000000000000000000000200000000.0
1	gi|46849812	fibronectin 1 [Mus musculus]	13163	276017	556	467	80	75	49.6	5.39	58249	1	1	1	1098.02	4388.05	4	4388.04	0.0031	0	71.51	25	30	7.5e-07	K	TPFITNPGYDTENGIQLPGTTHQQPSVGQQMIFEEHGFR	R	Deamidated (NQ); Oxidation (M)	0.000000000000100000000000000000200000000.0
1	gi|46849812	fibronectin 1 [Mus musculus]	13163	276017	556	467	80	75	49.6	5.39	58250	1	1	1	1098.02	4388.06	4	4388.04	0.0124	0	70.46	26	30	9.6e-07	K	TPFITNPGYDTENGIQLPGTTHQQPSVGQQMIFEEHGFR	R	Deamidated (NQ); Oxidation (M)	0.000000000000000000000000000001200000000.0
1	gi|46849812	fibronectin 1 [Mus musculus]	13163	276017	556	467	80	75	49.6	5.39	58505	1	1	1	909.836	4544.14	5	4544.15	-0.0047	1	37.13	23	29	0.0019	K	TPFITNPGYDTENGIQLPGTTHQQPSVGQQMIFEEHGFRR	T	Deamidated (NQ); Oxidation (M)	0.0000000000001000000000000000002000000000.0
1	gi|46849812	fibronectin 1 [Mus musculus]	13163	276017	556	467	80	75	49.6	5.39	58506	1	1	1	909.841	4544.17	5	4544.15	0.0243	1	46.78	26	29	0.00021	K	TPFITNPGYDTENGIQLPGTTHQQPSVGQQMIFEEHGFRR	T	Deamidated (NQ); Oxidation (M)	0.0000000000000000000000010000002000000000.0
1	gi|46849812	fibronectin 1 [Mus musculus]	13163	276017	556	467	80	75	49.6	5.39	58508	1	1	1	910.037	4545.15	5	4545.13	0.0166	1	40.87	24	29	0.00072	K	TPFITNPGYDTENGIQLPGTTHQQPSVGQQMIFEEHGFRR	T	2 Deamidated (NQ); Oxidation (M)	0.0000000000001001000000000000002000000000.0
1	gi|46849812	fibronectin 1 [Mus musculus]	13163	276017	556	467	80	75	49.6	5.39	58623	1	1	1	1164.54	4654.11	4	4654.12	-0.0065	1	85.08		29	2.7e-08	K	VREEVVTVGNAVSEGLNQPTDDSCFDPYTVSHYAIGEEWER	L
1	gi|46849812	fibronectin 1 [Mus musculus]	13163	276017	556	467	80	75	49.6	5.39	58624	1	1	1	1164.54	4654.12	4	4654.12	0.0019	1	74.78		29	2.9e-07	K	VREEVVTVGNAVSEGLNQPTDDSCFDPYTVSHYAIGEEWER	L
1	gi|46849812	fibronectin 1 [Mus musculus]	13163	276017	556	467	80	75	49.6	5.39	58625	1	1	1	1164.54	4654.12	4	4654.12	0.0033	1	79.05	29	29	1.1e-07	K	VREEVVTVGNAVSEGLNQPTDDSCFDPYTVSHYAIGEEWER	L
1	gi|46849812	fibronectin 1 [Mus musculus]	13163	276017	556	467	80	75	49.6	5.39	58626	1	1	1	1164.54	4654.12	4	4654.12	0.0038	1	76.73		29	1.9e-07	K	VREEVVTVGNAVSEGLNQPTDDSCFDPYTVSHYAIGEEWER	L			emPAI	2.68
2	gi|149253150	PREDICTED: perlecan (heparan sulfate proteoglycan 2) [Mus musculus]	12942	480207	555	448	144	130	52.2	6.02	3368	1	1	1	432.732	863.45	2	863.45	0	0	45.11	30	33	0.00069	R	ATFSSVPR	A
2	gi|149253150	PREDICTED: perlecan (heparan sulfate proteoglycan 2) [Mus musculus]	12942	480207	555	448	144	130	52.2	6.02	3369	1	1	1	432.732	863.45	2	863.45	0.0001	0	39.84	24	33	0.0023	R	ATFSSVPR	A
2	gi|149253150	PREDICTED: perlecan (heparan sulfate proteoglycan 2) [Mus musculus]	12942	480207	555	448	144	130	52.2	6.02	3371	1	1	1	432.733	863.451	2	863.45	0.0006	0	42.03	28	33	0.0014	R	ATFSSVPR	A
2	gi|149253150	PREDICTED: perlecan (heparan sulfate proteoglycan 2) [Mus musculus]	12942	480207	555	448	144	130	52.2	6.02	3372	1	1	1	432.733	863.451	2	863.45	0.0007	0	27.95	26	33	0.036	R	ATFSSVPR	A
2	gi|149253150	PREDICTED: perlecan (heparan sulfate proteoglycan 2) [Mus musculus]	12942	480207	555	448	144	130	52.2	6.02	4934	1	1	1	453.761	905.508	2	905.508	-0.0001	1	32.31		29	0.005	K	VRYELAR	G
2	gi|149253150	PREDICTED: perlecan (heparan sulfate proteoglycan 2) [Mus musculus]	12942	480207	555	448	144	130	52.2	6.02	5550	1	1	1	464.25	926.486	2	926.486	0.0002	0	39.82	27	30	0.0013	R	SYEIIFR	E
2	gi|149253150	PREDICTED: perlecan (heparan sulfate proteoglycan 2) [Mus musculus]	12942	480207	555	448	144	130	52.2	6.02	5560	1	1	1	464.251	926.487	2	926.486	0.0008	0	39.91	27	30	0.0013	R	SYEIIFR	E
2	gi|149253150	PREDICTED: perlecan (heparan sulfate proteoglycan 2) [Mus musculus]	12942	480207	555	448	144	130	52.2	6.02	7232	1	1	1	491.254	980.493	2	980.493	0.0002	0	46.95		31	0.0003	K	VTSYGGELR	F
2	gi|149253150	PREDICTED: perlecan (heparan sulfate proteoglycan 2) [Mus musculus]	12942	480207	555	448	144	130	52.2	6.02	7233	1	1	1	491.254	980.493	2	980.493	0.0006	0	52.09		31	9.1e-05	K	VTSYGGELR	F
2	gi|149253150	PREDICTED: perlecan (heparan sulfate proteoglycan 2) [Mus musculus]	12942	480207	555	448	144	130	52.2	6.02	7234	1	1	1	491.254	980.494	2	980.493	0.0009	0	50.27		31	0.00014	K	VTSYGGELR	F
2	gi|149253150	PREDICTED: perlecan (heparan sulfate proteoglycan 2) [Mus musculus]	12942	480207	555	448	144	130	52.2	6.02	8308	1	1	1	505.275	1008.54	2	1008.54	0.0005	0	20.75	28	30	0.091	R	SHEPLTLGR	W
2	gi|149253150	PREDICTED: perlecan (heparan sulfate proteoglycan 2) [Mus musculus]	12942	480207	555	448	144	130	52.2	6.02	8410	1	1	1	507.257	1012.5	2	1012.5	0.0009	0	42.61	26	33	0.0013	K	VDSYGGFLR	Y
2	gi|149253150	PREDICTED: perlecan (heparan sulfate proteoglycan 2) [Mus musculus]	12942	480207	555	448	144	130	52.2	6.02	8411	1	1	1	507.257	1012.5	2	1012.5	0.0013	0	40.46	26	33	0.0022	K	VDSYGGFLR	Y
2	gi|149253150	PREDICTED: perlecan (heparan sulfate proteoglycan 2) [Mus musculus]	12942	480207	555	448	144	130	52.2	6.02	8459	1	1	1	507.79	1013.57	2	1013.57	0.0001	0	33.08	29	32	0.0086	R	LGTVPQFPR	V
2	gi|149253150	PREDICTED: perlecan (heparan sulfate proteoglycan 2) [Mus musculus]	12942	480207	555	448	144	130	52.2	6.02	8460	1	1	1	507.791	1013.57	2	1013.57	0.0006	0	37.42		32	0.0031	R	LGTVPQFPR	V
2	gi|149253150	PREDICTED: perlecan (heparan sulfate proteoglycan 2) [Mus musculus]	12942	480207	555	448	144	130	52.2	6.02	8461	1	1	1	507.791	1013.57	2	1013.57	0.001	0	45.5		32	0.00049	R	LGTVPQFPR	V
2	gi|149253150	PREDICTED: perlecan (heparan sulfate proteoglycan 2) [Mus musculus]	12942	480207	555	448	144	130	52.2	6.02	8787	1	1	1	511.791	1021.57	2	1021.57	0.0001	0	26.2	27	28	0.019	K	AQIHNGILR	L	Deamidated (NQ)	0.000010000.0
2	gi|149253150	PREDICTED: perlecan (heparan sulfate proteoglycan 2) [Mus musculus]	12942	480207	555	448	144	130	52.2	6.02	8788	1	1	1	511.791	1021.57	2	1021.57	0.0001	0	44.56		28	0.00028	K	AQIHNGILR	L	Deamidated (NQ)	0.000010000.0
2	gi|149253150	PREDICTED: perlecan (heparan sulfate proteoglycan 2) [Mus musculus]	12942	480207	555	448	144	130	52.2	6.02	10451	1	1	1	535.272	1068.53	2	1068.53	0.0021	0	39.1		32	0.0023	K	FSSGITGCIK	N
2	gi|149253150	PREDICTED: perlecan (heparan sulfate proteoglycan 2) [Mus musculus]	12942	480207	555	448	144	130	52.2	6.02	10452	1	1	1	535.272	1068.53	2	1068.53	0.0024	0	40.51		32	0.0016	K	FSSGITGCIK	N
2	gi|149253150	PREDICTED: perlecan (heparan sulfate proteoglycan 2) [Mus musculus]	12942	480207	555	448	144	130	52.2	6.02	10468	1	1	1	535.759	1069.5	2	1069.5	-0.0007	0	45.1	30	31	0.00047	K	VDGDLPPDSR	L
2	gi|149253150	PREDICTED: perlecan (heparan sulfate proteoglycan 2) [Mus musculus]	12942	480207	555	448	144	130	52.2	6.02	10469	1	1	1	535.759	1069.5	2	1069.5	-0.0007	0	41.57	30	31	0.001	K	VDGDLPPDSR	L
2	gi|149253150	PREDICTED: perlecan (heparan sulfate proteoglycan 2) [Mus musculus]	12942	480207	555	448	144	130	52.2	6.02	10470	1	1	1	535.759	1069.5	2	1069.5	-0.0006	0	41.6	27	31	0.001	K	VDGDLPPDSR	L
2	gi|149253150	PREDICTED: perlecan (heparan sulfate proteoglycan 2) [Mus musculus]	12942	480207	555	448	144	130	52.2	6.02	10471	1	1	1	535.759	1069.5	2	1069.5	-0.0006	0	36.67	27	31	0.0032	K	VDGDLPPDSR	L
2	gi|149253150	PREDICTED: perlecan (heparan sulfate proteoglycan 2) [Mus musculus]	12942	480207	555	448	144	130	52.2	6.02	10472	1	1	1	535.759	1069.5	2	1069.5	-0.0005	0	26.39		31	0.033	K	VDGDLPPDSR	L
2	gi|149253150	PREDICTED: perlecan (heparan sulfate proteoglycan 2) [Mus musculus]	12942	480207	555	448	144	130	52.2	6.02	10473	1	1	1	535.759	1069.5	2	1069.5	0	0	39.69	29	31	0.0015	K	VDGDLPPDSR	L
2	gi|149253150	PREDICTED: perlecan (heparan sulfate proteoglycan 2) [Mus musculus]	12942	480207	555	448	144	130	52.2	6.02	10474	1	1	1	535.76	1069.5	2	1069.5	0.0004	0	32.36		31	0.0077	K	VDGDLPPDSR	L
2	gi|149253150	PREDICTED: perlecan (heparan sulfate proteoglycan 2) [Mus musculus]	12942	480207	555	448	144	130	52.2	6.02	11021	1	1	1	542.293	1082.57	2	1082.57	-0.0008	0	52.38	27	31	7.8e-05	R	SPGPNVAVNTK	D
2	gi|149253150	PREDICTED: perlecan (heparan sulfate proteoglycan 2) [Mus musculus]	12942	480207	555	448	144	130	52.2	6.02	11022	1	1	1	542.293	1082.57	2	1082.57	-0.0006	0	66.23	26	31	3.2e-06	R	SPGPNVAVNTK	D
2	gi|149253150	PREDICTED: perlecan (heparan sulfate proteoglycan 2) [Mus musculus]	12942	480207	555	448	144	130	52.2	6.02	11024	1	1	1	542.293	1082.57	2	1082.57	-0.0003	0	56.49	27	31	2.8e-05	R	SPGPNVAVNTK	D
2	gi|149253150	PREDICTED: perlecan (heparan sulfate proteoglycan 2) [Mus musculus]	12942	480207	555	448	144	130	52.2	6.02	11025	1	1	1	542.293	1082.57	2	1082.57	-0.0003	0	63.46	28	31	5.7e-06	R	SPGPNVAVNTK	D
2	gi|149253150	PREDICTED: perlecan (heparan sulfate proteoglycan 2) [Mus musculus]	12942	480207	555	448	144	130	52.2	6.02	11026	1	1	1	542.293	1082.57	2	1082.57	-0.0002	0	66.35	26	31	2.9e-06	R	SPGPNVAVNTK	D
2	gi|149253150	PREDICTED: perlecan (heparan sulfate proteoglycan 2) [Mus musculus]	12942	480207	555	448	144	130	52.2	6.02	11027	1	1	1	542.293	1082.57	2	1082.57	0	0	68.87	27	31	1.6e-06	R	SPGPNVAVNTK	D
2	gi|149253150	PREDICTED: perlecan (heparan sulfate proteoglycan 2) [Mus musculus]	12942	480207	555	448	144	130	52.2	6.02	11028	1	1	1	542.293	1082.57	2	1082.57	0.0001	0	68.83	29	31	1.7e-06	R	SPGPNVAVNTK	D
2	gi|149253150	PREDICTED: perlecan (heparan sulfate proteoglycan 2) [Mus musculus]	12942	480207	555	448	144	130	52.2	6.02	11035	1	1	1	542.301	1082.59	2	1082.59	0	1	25.84		30	0.026	R	RSYEIIFR	E
2	gi|149253150	PREDICTED: perlecan (heparan sulfate proteoglycan 2) [Mus musculus]	12942	480207	555	448	144	130	52.2	6.02	11037	1	1	1	542.302	1082.59	2	1082.59	0.0012	1	26.08	25	30	0.027	R	RSYEIIFR	E
2	gi|149253150	PREDICTED: perlecan (heparan sulfate proteoglycan 2) [Mus musculus]	12942	480207	555	448	144	130	52.2	6.02	11549	1	1	1	548.797	1095.58	2	1095.58	-0.0001	0	66.26		30	2.9e-06	R	ALSSAGQHVAR	A
2	gi|149253150	PREDICTED: perlecan (heparan sulfate proteoglycan 2) [Mus musculus]	12942	480207	555	448	144	130	52.2	6.02	11550	1	1	1	548.797	1095.58	2	1095.58	0	0	66.27		30	2.9e-06	R	ALSSAGQHVAR	A
2	gi|149253150	PREDICTED: perlecan (heparan sulfate proteoglycan 2) [Mus musculus]	12942	480207	555	448	144	130	52.2	6.02	12080	1	1	1	556.326	1110.64	2	1110.64	-0.0025	0	58.44		28	1e-05	R	IEGNTLVIPR	V
2	gi|149253150	PREDICTED: perlecan (heparan sulfate proteoglycan 2) [Mus musculus]	12942	480207	555	448	144	130	52.2	6.02	12084	1	1	1	556.327	1110.64	2	1110.64	0.0002	0	69.08		28	8.2e-07	R	IEGNTLVIPR	V
2	gi|149253150	PREDICTED: perlecan (heparan sulfate proteoglycan 2) [Mus musculus]	12942	480207	555	448	144	130	52.2	6.02	12085	1	1	1	556.327	1110.64	2	1110.64	0.0005	0	55.46		28	1.9e-05	R	IEGNTLVIPR	V
2	gi|149253150	PREDICTED: perlecan (heparan sulfate proteoglycan 2) [Mus musculus]	12942	480207	555	448	144	130	52.2	6.02	12086	1	1	1	556.327	1110.64	2	1110.64	0.0007	0	60.7		28	5.7e-06	R	IEGNTLVIPR	V
2	gi|149253150	PREDICTED: perlecan (heparan sulfate proteoglycan 2) [Mus musculus]	12942	480207	555	448	144	130	52.2	6.02	12087	1	1	1	556.327	1110.64	2	1110.64	0.0007	0	63.03		28	3.3e-06	R	IEGNTLVIPR	V
2	gi|149253150	PREDICTED: perlecan (heparan sulfate proteoglycan 2) [Mus musculus]	12942	480207	555	448	144	130	52.2	6.02	12088	1	1	1	556.327	1110.64	2	1110.64	0.0008	0	52.51		28	3.7e-05	R	IEGNTLVIPR	V
2	gi|149253150	PREDICTED: perlecan (heparan sulfate proteoglycan 2) [Mus musculus]	12942	480207	555	448	144	130	52.2	6.02	12429	1	1	1	561.356	1120.7	2	1120.7	0.0003	1	42.86		20	5.2e-05	R	LGIPVKLEPR	M
2	gi|149253150	PREDICTED: perlecan (heparan sulfate proteoglycan 2) [Mus musculus]	12942	480207	555	448	144	130	52.2	6.02	12580	1	1	1	563.271	1124.53	2	1124.53	-0.0004	0	84.64		32	6.1e-08	R	FDAGSGMATIR	H
2	gi|149253150	PREDICTED: perlecan (heparan sulfate proteoglycan 2) [Mus musculus]	12942	480207	555	448	144	130	52.2	6.02	12581	1	1	1	563.272	1124.53	2	1124.53	0.0001	0	82.76		32	9e-08	R	FDAGSGMATIR	H
2	gi|149253150	PREDICTED: perlecan (heparan sulfate proteoglycan 2) [Mus musculus]	12942	480207	555	448	144	130	52.2	6.02	13521	1	1	1	571.269	1140.52	2	1140.52	-0.0003	0	79.95		31	1.5e-07	R	FDAGSGMATIR	H	Oxidation (M)	0.00000020000.0
2	gi|149253150	PREDICTED: perlecan (heparan sulfate proteoglycan 2) [Mus musculus]	12942	480207	555	448	144	130	52.2	6.02	13522	1	1	1	571.269	1140.52	2	1140.52	-0.0002	0	87.32		31	2.9e-08	R	FDAGSGMATIR	H	Oxidation (M)	0.00000020000.0
2	gi|149253150	PREDICTED: perlecan (heparan sulfate proteoglycan 2) [Mus musculus]	12942	480207	555	448	144	130	52.2	6.02	13523	1	1	1	571.269	1140.52	2	1140.52	-0.0002	0	70.75		31	1.3e-06	R	FDAGSGMATIR	H	Oxidation (M)	0.00000020000.0
2	gi|149253150	PREDICTED: perlecan (heparan sulfate proteoglycan 2) [Mus musculus]	12942	480207	555	448	144	130	52.2	6.02	13524	1	1	1	571.269	1140.52	2	1140.52	-0.0001	0	85.41		31	4.5e-08	R	FDAGSGMATIR	H	Oxidation (M)	0.00000020000.0
2	gi|149253150	PREDICTED: perlecan (heparan sulfate proteoglycan 2) [Mus musculus]	12942	480207	555	448	144	130	52.2	6.02	13525	1	1	1	571.269	1140.52	2	1140.52	-0.0001	0	80.69		31	1.3e-07	R	FDAGSGMATIR	H	Oxidation (M)	0.00000020000.0
2	gi|149253150	PREDICTED: perlecan (heparan sulfate proteoglycan 2) [Mus musculus]	12942	480207	555	448	144	130	52.2	6.02	13526	1	1	1	571.269	1140.52	2	1140.52	0	0	78.71		31	2.1e-07	R	FDAGSGMATIR	H	Oxidation (M)	0.00000020000.0
2	gi|149253150	PREDICTED: perlecan (heparan sulfate proteoglycan 2) [Mus musculus]	12942	480207	555	448	144	130	52.2	6.02	15065	1	1	1	585.764	1169.51	2	1169.51	-0.001	0	67.32		29	1.8e-06	R	TCESLGAGGYR	C
2	gi|149253150	PREDICTED: perlecan (heparan sulfate proteoglycan 2) [Mus musculus]	12942	480207	555	448	144	130	52.2	6.02	15066	1	1	1	585.764	1169.51	2	1169.51	-0.0002	0	58.6		30	1.5e-05	R	TCESLGAGGYR	C
2	gi|149253150	PREDICTED: perlecan (heparan sulfate proteoglycan 2) [Mus musculus]	12942	480207	555	448	144	130	52.2	6.02	15095	1	1	1	390.897	1169.67	3	1169.67	0.0008	1	27.66	28	29	0.016	R	RLGTVPQFPR	V
2	gi|149253150	PREDICTED: perlecan (heparan sulfate proteoglycan 2) [Mus musculus]	12942	480207	555	448	144	130	52.2	6.02	15096	1	1	1	390.897	1169.67	3	1169.67	0.0008	1	22.54	25	29	0.053	R	RLGTVPQFPR	V
2	gi|149253150	PREDICTED: perlecan (heparan sulfate proteoglycan 2) [Mus musculus]	12942	480207	555	448	144	130	52.2	6.02	15380	1	1	1	589.332	1176.65	2	1176.65	-0.0009	0	67.55	29	30	1.8e-06	R	YELGSGLAVLR	S
2	gi|149253150	PREDICTED: perlecan (heparan sulfate proteoglycan 2) [Mus musculus]	12942	480207	555	448	144	130	52.2	6.02	15381	1	1	1	589.332	1176.65	2	1176.65	-0.0001	0	65.49		31	3.9e-06	R	YELGSGLAVLR	S
2	gi|149253150	PREDICTED: perlecan (heparan sulfate proteoglycan 2) [Mus musculus]	12942	480207	555	448	144	130	52.2	6.02	15382	1	1	1	589.332	1176.65	2	1176.65	0.0002	0	53.47		31	6.3e-05	R	YELGSGLAVLR	S
2	gi|149253150	PREDICTED: perlecan (heparan sulfate proteoglycan 2) [Mus musculus]	12942	480207	555	448	144	130	52.2	6.02	15383	1	1	1	589.332	1176.65	2	1176.65	0.0002	0	59.05	31	31	1.7e-05	R	YELGSGLAVLR	S
2	gi|149253150	PREDICTED: perlecan (heparan sulfate proteoglycan 2) [Mus musculus]	12942	480207	555	448	144	130	52.2	6.02	16253	1	1	1	597.319	1192.62	2	1192.62	-0.0001	0	52.43	26	32	0.0001	K	AFAYLQVPER	V
2	gi|149253150	PREDICTED: perlecan (heparan sulfate proteoglycan 2) [Mus musculus]	12942	480207	555	448	144	130	52.2	6.02	16254	1	1	1	597.319	1192.62	2	1192.62	-0.0001	0	51.54	24	32	0.00013	K	AFAYLQVPER	V
2	gi|149253150	PREDICTED: perlecan (heparan sulfate proteoglycan 2) [Mus musculus]	12942	480207	555	448	144	130	52.2	6.02	16255	1	1	1	597.319	1192.62	2	1192.62	0.0002	0	56.52	26	32	3.6e-05	K	AFAYLQVPER	V
2	gi|149253150	PREDICTED: perlecan (heparan sulfate proteoglycan 2) [Mus musculus]	12942	480207	555	448	144	130	52.2	6.02	16256	1	1	1	597.319	1192.62	2	1192.62	0.0003	0	56.53	26	32	3.6e-05	K	AFAYLQVPER	V
2	gi|149253150	PREDICTED: perlecan (heparan sulfate proteoglycan 2) [Mus musculus]	12942	480207	555	448	144	130	52.2	6.02	16257	1	1	1	597.32	1192.62	2	1192.62	0.0006	0	82.2	25	32	9.6e-08	K	SPAYTLVWTR	L
2	gi|149253150	PREDICTED: perlecan (heparan sulfate proteoglycan 2) [Mus musculus]	12942	480207	555	448	144	130	52.2	6.02	16258	1	1	1	597.32	1192.62	2	1192.62	0.0008	0	76.94	30	31	3e-07	K	SPAYTLVWTR	L
2	gi|149253150	PREDICTED: perlecan (heparan sulfate proteoglycan 2) [Mus musculus]	12942	480207	555	448	144	130	52.2	6.02	16259	1	1	1	597.32	1192.63	2	1192.62	0.0015	0	44.21	24	31	0.00057	K	SPAYTLVWTR	L
2	gi|149253150	PREDICTED: perlecan (heparan sulfate proteoglycan 2) [Mus musculus]	12942	480207	555	448	144	130	52.2	6.02	16558	1	1	1	600.298	1198.58	2	1198.58	-0.0008	0	32.51	26	32	0.0091	R	LEPTVPEDSGR	Y
2	gi|149253150	PREDICTED: perlecan (heparan sulfate proteoglycan 2) [Mus musculus]	12942	480207	555	448	144	130	52.2	6.02	16559	1	1	1	600.298	1198.58	2	1198.58	-0.0007	0	30.9	26	32	0.015	R	LEPTVPEDSGR	Y
2	gi|149253150	PREDICTED: perlecan (heparan sulfate proteoglycan 2) [Mus musculus]	12942	480207	555	448	144	130	52.2	6.02	16560	1	1	1	600.298	1198.58	2	1198.58	-0.0006	0	43.6	30	32	0.00081	R	LEPTVPEDSGR	Y
2	gi|149253150	PREDICTED: perlecan (heparan sulfate proteoglycan 2) [Mus musculus]	12942	480207	555	448	144	130	52.2	6.02	16561	1	1	1	600.298	1198.58	2	1198.58	-0.0006	0	22.18	25	32	0.11	R	LEPTVPEDSGR	Y
2	gi|149253150	PREDICTED: perlecan (heparan sulfate proteoglycan 2) [Mus musculus]	12942	480207	555	448	144	130	52.2	6.02	16562	1	1	1	600.298	1198.58	2	1198.58	-0.0005	0	29.64	29	32	0.02	R	LEPTVPEDSGR	Y
2	gi|149253150	PREDICTED: perlecan (heparan sulfate proteoglycan 2) [Mus musculus]	12942	480207	555	448	144	130	52.2	6.02	16563	1	1	1	600.299	1198.58	2	1198.58	0	0	26.32	29	32	0.043	R	LEPTVPEDSGR	Y
2	gi|149253150	PREDICTED: perlecan (heparan sulfate proteoglycan 2) [Mus musculus]	12942	480207	555	448	144	130	52.2	6.02	17109	1	1	1	605.305	1208.6	2	1208.6	-0.0013	0	76.51		33	5e-07	K	AGLSSGFVGCVR	E
2	gi|149253150	PREDICTED: perlecan (heparan sulfate proteoglycan 2) [Mus musculus]	12942	480207	555	448	144	130	52.2	6.02	17110	1	1	1	605.306	1208.6	2	1208.6	0.0001	0	71.08		33	1.8e-06	K	AGLSSGFVGCVR	E
2	gi|149253150	PREDICTED: perlecan (heparan sulfate proteoglycan 2) [Mus musculus]	12942	480207	555	448	144	130	52.2	6.02	17111	1	1	1	605.307	1208.6	2	1208.6	0.0012	0	71.3		32	1.4e-06	K	AGLSSGFVGCVR	E
2	gi|149253150	PREDICTED: perlecan (heparan sulfate proteoglycan 2) [Mus musculus]	12942	480207	555	448	144	130	52.2	6.02	17112	1	1	1	403.877	1208.61	3	1208.61	-0.0001	0	33.88		32	0.0074	R	AMLQVHGGSGPR	V
2	gi|149253150	PREDICTED: perlecan (heparan sulfate proteoglycan 2) [Mus musculus]	12942	480207	555	448	144	130	52.2	6.02	17113	1	1	1	605.312	1208.61	2	1208.61	-0.0001	0	48.22	31	32	0.00027	R	AMLQVHGGSGPR	V
2	gi|149253150	PREDICTED: perlecan (heparan sulfate proteoglycan 2) [Mus musculus]	12942	480207	555	448	144	130	52.2	6.02	17114	1	1	1	403.877	1208.61	3	1208.61	0	0	34.82		32	0.006	R	AMLQVHGGSGPR	V
2	gi|149253150	PREDICTED: perlecan (heparan sulfate proteoglycan 2) [Mus musculus]	12942	480207	555	448	144	130	52.2	6.02	17151	1	1	1	605.79	1209.57	2	1209.57	-0.0008	0	55.12	30	32	5.6e-05	R	LSFDQPNDFK	G
2	gi|149253150	PREDICTED: perlecan (heparan sulfate proteoglycan 2) [Mus musculus]	12942	480207	555	448	144	130	52.2	6.02	17152	1	1	1	605.791	1209.57	2	1209.57	0	0	61.4		32	1.3e-05	R	LSFDQPNDFK	G
2	gi|149253150	PREDICTED: perlecan (heparan sulfate proteoglycan 2) [Mus musculus]	12942	480207	555	448	144	130	52.2	6.02	17153	1	1	1	605.791	1209.57	2	1209.57	0.001	0	61.2		32	1.3e-05	R	LSFDQPNDFK	G
2	gi|149253150	PREDICTED: perlecan (heparan sulfate proteoglycan 2) [Mus musculus]	12942	480207	555	448	144	130	52.2	6.02	17251	1	1	1	606.283	1210.55	2	1210.55	-0.0001	0	52.08		30	7.3e-05	R	LSFDQPNDFK	G	Deamidated (NQ)	0.0000001000.0
2	gi|149253150	PREDICTED: perlecan (heparan sulfate proteoglycan 2) [Mus musculus]	12942	480207	555	448	144	130	52.2	6.02	17503	1	1	1	608.327	1214.64	2	1214.64	-0.0004	0	55.5	34	34	7.6e-05	R	AAGVPSASITWR	K
2	gi|149253150	PREDICTED: perlecan (heparan sulfate proteoglycan 2) [Mus musculus]	12942	480207	555	448	144	130	52.2	6.02	17507	1	1	1	608.328	1214.64	2	1214.64	0.0014	0	58.54		33	3.4e-05	R	AAGVPSASITWR	K
2	gi|149253150	PREDICTED: perlecan (heparan sulfate proteoglycan 2) [Mus musculus]	12942	480207	555	448	144	130	52.2	6.02	17965	1	1	1	409.208	1224.6	3	1224.6	-0.0007	0	20.38	31	32	0.18	R	AMLQVHGGSGPR	V	Oxidation (M)	0.020000000000.0
2	gi|149253150	PREDICTED: perlecan (heparan sulfate proteoglycan 2) [Mus musculus]	12942	480207	555	448	144	130	52.2	6.02	17966	1	1	1	613.309	1224.6	2	1224.6	-0.0006	0	50.15	25	32	0.00019	R	AMLQVHGGSGPR	V	Oxidation (M)	0.020000000000.0
2	gi|149253150	PREDICTED: perlecan (heparan sulfate proteoglycan 2) [Mus musculus]	12942	480207	555	448	144	130	52.2	6.02	17967	1	1	1	613.309	1224.6	2	1224.6	-0.0005	0	46.57	27	32	0.00043	R	AMLQVHGGSGPR	V	Oxidation (M)	0.020000000000.0
2	gi|149253150	PREDICTED: perlecan (heparan sulfate proteoglycan 2) [Mus musculus]	12942	480207	555	448	144	130	52.2	6.02	17968	1	1	1	613.309	1224.6	2	1224.6	-0.0005	0	56.01	29	32	4.9e-05	R	AMLQVHGGSGPR	V	Oxidation (M)	0.020000000000.0
2	gi|149253150	PREDICTED: perlecan (heparan sulfate proteoglycan 2) [Mus musculus]	12942	480207	555	448	144	130	52.2	6.02	17969	1	1	1	613.309	1224.6	2	1224.6	-0.0003	0	51.63	24	32	0.00014	R	AMLQVHGGSGPR	V	Oxidation (M)	0.020000000000.0
2	gi|149253150	PREDICTED: perlecan (heparan sulfate proteoglycan 2) [Mus musculus]	12942	480207	555	448	144	130	52.2	6.02	17970	1	1	1	409.208	1224.6	3	1224.6	-0.0001	0	24.98		32	0.062	R	AMLQVHGGSGPR	V	Oxidation (M)	0.020000000000.0
2	gi|149253150	PREDICTED: perlecan (heparan sulfate proteoglycan 2) [Mus musculus]	12942	480207	555	448	144	130	52.2	6.02	17972	1	1	1	409.208	1224.6	3	1224.6	0	0	22.87		32	0.1	R	AMLQVHGGSGPR	V	Oxidation (M)	0.020000000000.0
2	gi|149253150	PREDICTED: perlecan (heparan sulfate proteoglycan 2) [Mus musculus]	12942	480207	555	448	144	130	52.2	6.02	17973	1	1	1	409.208	1224.6	3	1224.6	0	0	20.25	29	32	0.19	R	AMLQVHGGSGPR	V	Oxidation (M)	0.020000000000.0
2	gi|149253150	PREDICTED: perlecan (heparan sulfate proteoglycan 2) [Mus musculus]	12942	480207	555	448	144	130	52.2	6.02	17974	1	1	1	409.209	1224.6	3	1224.6	0.0003	0	28.65	31	32	0.027	R	AMLQVHGGSGPR	V	Oxidation (M)	0.020000000000.0
2	gi|149253150	PREDICTED: perlecan (heparan sulfate proteoglycan 2) [Mus musculus]	12942	480207	555	448	144	130	52.2	6.02	17975	1	1	1	409.209	1224.6	3	1224.6	0.0003	0	32.74		32	0.01	R	AMLQVHGGSGPR	V	Oxidation (M)	0.020000000000.0
2	gi|149253150	PREDICTED: perlecan (heparan sulfate proteoglycan 2) [Mus musculus]	12942	480207	555	448	144	130	52.2	6.02	17976	1	1	1	409.209	1224.6	3	1224.6	0.0004	0	27.08		32	0.038	R	AMLQVHGGSGPR	V	Oxidation (M)	0.020000000000.0
2	gi|149253150	PREDICTED: perlecan (heparan sulfate proteoglycan 2) [Mus musculus]	12942	480207	555	448	144	130	52.2	6.02	17977	1	1	1	409.209	1224.6	3	1224.6	0.0006	0	25.91	31	32	0.05	R	AMLQVHGGSGPR	V	Oxidation (M)	0.020000000000.0
2	gi|149253150	PREDICTED: perlecan (heparan sulfate proteoglycan 2) [Mus musculus]	12942	480207	555	448	144	130	52.2	6.02	17978	1	1	1	409.209	1224.6	3	1224.6	0.0007	0	20.85	31	32	0.16	R	AMLQVHGGSGPR	V	Oxidation (M)	0.020000000000.0
2	gi|149253150	PREDICTED: perlecan (heparan sulfate proteoglycan 2) [Mus musculus]	12942	480207	555	448	144	130	52.2	6.02	18064	1	1	1	409.867	1226.58	3	1226.58	0.0046	0	43.6	23	31	0.00058	K	CKPGFFGDATK	A
2	gi|149253150	PREDICTED: perlecan (heparan sulfate proteoglycan 2) [Mus musculus]	12942	480207	555	448	144	130	52.2	6.02	18065	1	1	1	409.868	1226.58	3	1226.58	0.006	0	40.12	25	31	0.0015	K	CKPGFFGDATK	A
2	gi|149253150	PREDICTED: perlecan (heparan sulfate proteoglycan 2) [Mus musculus]	12942	480207	555	448	144	130	52.2	6.02	18390	1	1	1	411.894	1232.66	3	1232.66	-0.0017	0	23.51	25	32	0.072	R	SVVPQGGPHSLR	C
2	gi|149253150	PREDICTED: perlecan (heparan sulfate proteoglycan 2) [Mus musculus]	12942	480207	555	448	144	130	52.2	6.02	18392	1	1	1	617.338	1232.66	2	1232.66	-0.0004	0	20.27	25	32	0.15	R	SVVPQGGPHSLR	C
2	gi|149253150	PREDICTED: perlecan (heparan sulfate proteoglycan 2) [Mus musculus]	12942	480207	555	448	144	130	52.2	6.02	18393	1	1	1	411.895	1232.66	3	1232.66	0.0006	0	25.66		31	0.043	R	SVVPQGGPHSLR	C
2	gi|149253150	PREDICTED: perlecan (heparan sulfate proteoglycan 2) [Mus musculus]	12942	480207	555	448	144	130	52.2	6.02	18394	1	1	1	411.895	1232.66	3	1232.66	0.0006	0	24.62	27	31	0.054	R	SVVPQGGPHSLR	C
2	gi|149253150	PREDICTED: perlecan (heparan sulfate proteoglycan 2) [Mus musculus]	12942	480207	555	448	144	130	52.2	6.02	18395	1	1	1	411.895	1232.66	3	1232.66	0.0008	0	26.03	29	31	0.039	R	SVVPQGGPHSLR	C
2	gi|149253150	PREDICTED: perlecan (heparan sulfate proteoglycan 2) [Mus musculus]	12942	480207	555	448	144	130	52.2	6.02	18619	1	1	1	413.557	1237.65	3	1237.65	0.001	0	37.65	28	32	0.003	K	CLIHEGATPIK	V
2	gi|149253150	PREDICTED: perlecan (heparan sulfate proteoglycan 2) [Mus musculus]	12942	480207	555	448	144	130	52.2	6.02	18620	1	1	1	413.558	1237.65	3	1237.65	0.002	0	38.75	29	31	0.0021	K	CLIHEGATPIK	V
2	gi|149253150	PREDICTED: perlecan (heparan sulfate proteoglycan 2) [Mus musculus]	12942	480207	555	448	144	130	52.2	6.02	19207	1	1	1	625.832	1249.65	2	1249.65	-0.0004	0	57.41	27	32	3.2e-05	R	AMDFNGILTIR	N
2	gi|149253150	PREDICTED: perlecan (heparan sulfate proteoglycan 2) [Mus musculus]	12942	480207	555	448	144	130	52.2	6.02	19208	1	1	1	625.832	1249.65	2	1249.65	-0.0001	0	54.44	29	32	6.3e-05	R	AMDFNGILTIR	N
2	gi|149253150	PREDICTED: perlecan (heparan sulfate proteoglycan 2) [Mus musculus]	12942	480207	555	448	144	130	52.2	6.02	19257	1	1	1	626.323	1250.63	2	1250.63	-0.0007	0	54.35	24	32	6.9e-05	R	AMDFNGILTIR	N	Deamidated (NQ)	0.00001000000.0
2	gi|149253150	PREDICTED: perlecan (heparan sulfate proteoglycan 2) [Mus musculus]	12942	480207	555	448	144	130	52.2	6.02	19258	1	1	1	626.324	1250.63	2	1250.63	0.0004	0	42.12	22	32	0.0012	R	AMDFNGILTIR	N	Deamidated (NQ)	0.00001000000.0
2	gi|149253150	PREDICTED: perlecan (heparan sulfate proteoglycan 2) [Mus musculus]	12942	480207	555	448	144	130	52.2	6.02	19614	1	1	1	420.556	1258.65	3	1258.65	0	0	41.82		34	0.002	K	CRPTTQEIVR	C
2	gi|149253150	PREDICTED: perlecan (heparan sulfate proteoglycan 2) [Mus musculus]	12942	480207	555	448	144	130	52.2	6.02	19615	1	1	1	420.556	1258.65	3	1258.65	0.0002	0	41.28		34	0.0023	K	CRPTTQEIVR	C
2	gi|149253150	PREDICTED: perlecan (heparan sulfate proteoglycan 2) [Mus musculus]	12942	480207	555	448	144	130	52.2	6.02	19616	1	1	1	420.556	1258.65	3	1258.65	0.0005	0	41.78		34	0.002	K	CRPTTQEIVR	C
2	gi|149253150	PREDICTED: perlecan (heparan sulfate proteoglycan 2) [Mus musculus]	12942	480207	555	448	144	130	52.2	6.02	19775	1	1	1	632.302	1262.59	2	1262.59	-0.0008	0	26.89	26	33	0.046	R	CLCLPGFSGPR	C
2	gi|149253150	PREDICTED: perlecan (heparan sulfate proteoglycan 2) [Mus musculus]	12942	480207	555	448	144	130	52.2	6.02	19776	1	1	1	632.303	1262.59	2	1262.59	0.0005	0	26.61		33	0.048	R	CLCLPGFSGPR	C
2	gi|149253150	PREDICTED: perlecan (heparan sulfate proteoglycan 2) [Mus musculus]	12942	480207	555	448	144	130	52.2	6.02	19939	1	1	1	633.829	1265.64	2	1265.64	-0.0004	0	54.13	31	33	7.9e-05	R	AMDFNGILTIR	N	Oxidation (M)	0.02000000000.0
2	gi|149253150	PREDICTED: perlecan (heparan sulfate proteoglycan 2) [Mus musculus]	12942	480207	555	448	144	130	52.2	6.02	19941	1	1	1	633.829	1265.64	2	1265.64	0.0005	0	54.2	30	33	7.8e-05	R	AMDFNGILTIR	N	Oxidation (M)	0.02000000000.0
2	gi|149253150	PREDICTED: perlecan (heparan sulfate proteoglycan 2) [Mus musculus]	12942	480207	555	448	144	130	52.2	6.02	19988	1	1	1	634.321	1266.63	2	1266.63	-0.0001	0	53.37	29	33	0.0001	R	AMDFNGILTIR	N	Deamidated (NQ); Oxidation (M)	0.02001000000.0
2	gi|149253150	PREDICTED: perlecan (heparan sulfate proteoglycan 2) [Mus musculus]	12942	480207	555	448	144	130	52.2	6.02	19989	1	1	1	634.321	1266.63	2	1266.63	0.0002	0	51.27		33	0.00016	R	AMDFNGILTIR	N	Deamidated (NQ); Oxidation (M)	0.02001000000.0
2	gi|149253150	PREDICTED: perlecan (heparan sulfate proteoglycan 2) [Mus musculus]	12942	480207	555	448	144	130	52.2	6.02	19990	1	1	1	634.321	1266.63	2	1266.63	0.0003	0	53.13		33	0.00011	R	AMDFNGILTIR	N	Deamidated (NQ); Oxidation (M)	0.02001000000.0
2	gi|149253150	PREDICTED: perlecan (heparan sulfate proteoglycan 2) [Mus musculus]	12942	480207	555	448	144	130	52.2	6.02	19991	1	1	1	634.322	1266.63	2	1266.63	0.0006	0	50.68	27	33	0.00019	R	AMDFNGILTIR	N	Deamidated (NQ); Oxidation (M)	0.02001000000.0
2	gi|149253150	PREDICTED: perlecan (heparan sulfate proteoglycan 2) [Mus musculus]	12942	480207	555	448	144	130	52.2	6.02	19992	1	1	1	634.322	1266.63	2	1266.63	0.0011	0	52.73		33	0.00012	R	AMDFNGILTIR	N	Deamidated (NQ); Oxidation (M)	0.02001000000.0
2	gi|149253150	PREDICTED: perlecan (heparan sulfate proteoglycan 2) [Mus musculus]	12942	480207	555	448	144	130	52.2	6.02	20309	1	1	1	425.248	1272.72	3	1272.72	0.0007	1	28.15		29	0.013	K	LRAPLPWQHR	I
2	gi|149253150	PREDICTED: perlecan (heparan sulfate proteoglycan 2) [Mus musculus]	12942	480207	555	448	144	130	52.2	6.02	20625	1	1	1	427.886	1280.64	3	1280.64	0.0002	1	21.51	23	33	0.14	R	GDKVTSYGGELR	F
2	gi|149253150	PREDICTED: perlecan (heparan sulfate proteoglycan 2) [Mus musculus]	12942	480207	555	448	144	130	52.2	6.02	20626	1	1	1	427.886	1280.64	3	1280.64	0.0003	1	31.36	27	33	0.015	R	GDKVTSYGGELR	F
2	gi|149253150	PREDICTED: perlecan (heparan sulfate proteoglycan 2) [Mus musculus]	12942	480207	555	448	144	130	52.2	6.02	21118	1	1	1	432.229	1293.67	3	1293.67	-0.0015	0	22.17	29	33	0.12	K	ESLEVQIHPSR	S
2	gi|149253150	PREDICTED: perlecan (heparan sulfate proteoglycan 2) [Mus musculus]	12942	480207	555	448	144	130	52.2	6.02	21121	1	1	1	647.841	1293.67	2	1293.67	0.0006	0	54.74		32	6.4e-05	K	ESLEVQIHPSR	S
2	gi|149253150	PREDICTED: perlecan (heparan sulfate proteoglycan 2) [Mus musculus]	12942	480207	555	448	144	130	52.2	6.02	21123	1	1	1	432.23	1293.67	3	1293.67	0.0011	0	25.09	31	33	0.063	K	ESLEVQIHPSR	S
2	gi|149253150	PREDICTED: perlecan (heparan sulfate proteoglycan 2) [Mus musculus]	12942	480207	555	448	144	130	52.2	6.02	21124	1	1	1	647.842	1293.67	2	1293.67	0.0018	0	54.31	32	32	6.3e-05	K	ESLEVQIHPSR	S
2	gi|149253150	PREDICTED: perlecan (heparan sulfate proteoglycan 2) [Mus musculus]	12942	480207	555	448	144	130	52.2	6.02	21263	1	1	1	433.235	1296.68	3	1296.68	-0.0003	0	31.19	25	31	0.01	R	LNWGHIPAHPR	V
2	gi|149253150	PREDICTED: perlecan (heparan sulfate proteoglycan 2) [Mus musculus]	12942	480207	555	448	144	130	52.2	6.02	21264	1	1	1	433.235	1296.68	3	1296.68	0.0005	0	30.36	28	31	0.012	R	LNWGHIPAHPR	V
2	gi|149253150	PREDICTED: perlecan (heparan sulfate proteoglycan 2) [Mus musculus]	12942	480207	555	448	144	130	52.2	6.02	21265	1	1	1	433.236	1296.68	3	1296.68	0.0007	0	22.35	30	31	0.075	R	LNWGHIPAHPR	V
2	gi|149253150	PREDICTED: perlecan (heparan sulfate proteoglycan 2) [Mus musculus]	12942	480207	555	448	144	130	52.2	6.02	21266	1	1	1	433.236	1296.68	3	1296.68	0.0008	0	33.61	30	31	0.0056	R	LNWGHIPAHPR	V
2	gi|149253150	PREDICTED: perlecan (heparan sulfate proteoglycan 2) [Mus musculus]	12942	480207	555	448	144	130	52.2	6.02	21267	1	1	1	433.236	1296.69	3	1296.68	0.0012	0	31.49		31	0.009	R	LNWGHIPAHPR	V
2	gi|149253150	PREDICTED: perlecan (heparan sulfate proteoglycan 2) [Mus musculus]	12942	480207	555	448	144	130	52.2	6.02	22568	1	1	1	661.839	1321.66	2	1321.66	0.0013	0	64.38	29	33	8.6e-06	K	LTVPSSQNSSFR	L
2	gi|149253150	PREDICTED: perlecan (heparan sulfate proteoglycan 2) [Mus musculus]	12942	480207	555	448	144	130	52.2	6.02	22569	1	1	1	661.84	1321.66	2	1321.66	0.0024	0	66.33	26	33	4.7e-06	K	LTVPSSQNSSFR	L
2	gi|149253150	PREDICTED: perlecan (heparan sulfate proteoglycan 2) [Mus musculus]	12942	480207	555	448	144	130	52.2	6.02	22570	1	1	1	661.84	1321.67	2	1321.66	0.0025	0	72.74		33	1.1e-06	K	LTVPSSQNSSFR	L
2	gi|149253150	PREDICTED: perlecan (heparan sulfate proteoglycan 2) [Mus musculus]	12942	480207	555	448	144	130	52.2	6.02	22571	1	1	1	661.84	1321.67	2	1321.66	0.0028	0	65.62	27	33	5.5e-06	K	LTVPSSQNSSFR	L
2	gi|149253150	PREDICTED: perlecan (heparan sulfate proteoglycan 2) [Mus musculus]	12942	480207	555	448	144	130	52.2	6.02	22587	1	1	1	662.331	1322.65	2	1322.65	0.0015	0	66.34	31	33	4.7e-06	K	LTVPSSQNSSFR	L	Deamidated (NQ)	0.000000010000.0
2	gi|149253150	PREDICTED: perlecan (heparan sulfate proteoglycan 2) [Mus musculus]	12942	480207	555	448	144	130	52.2	6.02	22588	1	1	1	662.332	1322.65	2	1322.65	0.0023	0	51.18	24	32	0.00014	K	LTVPSSQNSSFR	L	Deamidated (NQ)	0.000000010000.0
2	gi|149253150	PREDICTED: perlecan (heparan sulfate proteoglycan 2) [Mus musculus]	12942	480207	555	448	144	130	52.2	6.02	22589	1	1	1	662.332	1322.65	2	1322.65	0.0037	0	54.22	30	32	6.8e-05	K	LTVPSSQNSSFR	L	Deamidated (NQ)	0.000000010000.0
2	gi|149253150	PREDICTED: perlecan (heparan sulfate proteoglycan 2) [Mus musculus]	12942	480207	555	448	144	130	52.2	6.02	23707	1	1	1	449.899	1346.68	3	1346.68	-0.0001	0	23.17		34	0.12	R	GPSHVPSVSPPMR	I
2	gi|149253150	PREDICTED: perlecan (heparan sulfate proteoglycan 2) [Mus musculus]	12942	480207	555	448	144	130	52.2	6.02	23708	1	1	1	449.899	1346.68	3	1346.68	0	0	27.33		34	0.047	R	GPSHVPSVSPPMR	I
2	gi|149253150	PREDICTED: perlecan (heparan sulfate proteoglycan 2) [Mus musculus]	12942	480207	555	448	144	130	52.2	6.02	23880	1	1	1	676.337	1350.66	2	1350.66	-0.0009	0	55.21		33	6e-05	R	VPSGLYLGTCER	C
2	gi|149253150	PREDICTED: perlecan (heparan sulfate proteoglycan 2) [Mus musculus]	12942	480207	555	448	144	130	52.2	6.02	23881	1	1	1	676.337	1350.66	2	1350.66	0.0002	0	56.57	23	32	4.3e-05	R	VPSGLYLGTCER	C
2	gi|149253150	PREDICTED: perlecan (heparan sulfate proteoglycan 2) [Mus musculus]	12942	480207	555	448	144	130	52.2	6.02	23882	1	1	1	676.338	1350.66	2	1350.66	0.0004	0	54.47		32	7e-05	R	VPSGLYLGTCER	C
2	gi|149253150	PREDICTED: perlecan (heparan sulfate proteoglycan 2) [Mus musculus]	12942	480207	555	448	144	130	52.2	6.02	24419	1	1	1	455.231	1362.67	3	1362.67	-0.0009	0	20.25	29	33	0.2	R	GPSHVPSVSPPMR	I	Oxidation (M)	0.0000000000020.0
2	gi|149253150	PREDICTED: perlecan (heparan sulfate proteoglycan 2) [Mus musculus]	12942	480207	555	448	144	130	52.2	6.02	24420	1	1	1	455.231	1362.67	3	1362.67	0.0001	0	29.03		33	0.027	R	GPSHVPSVSPPMR	I	Oxidation (M)	0.0000000000020.0
2	gi|149253150	PREDICTED: perlecan (heparan sulfate proteoglycan 2) [Mus musculus]	12942	480207	555	448	144	130	52.2	6.02	24421	1	1	1	455.231	1362.67	3	1362.67	0.0002	0	36.66	32	33	0.0046	R	GPSHVPSVSPPMR	I	Oxidation (M)	0.0000000000020.0
2	gi|149253150	PREDICTED: perlecan (heparan sulfate proteoglycan 2) [Mus musculus]	12942	480207	555	448	144	130	52.2	6.02	24422	1	1	1	455.231	1362.67	3	1362.67	0.0002	0	46.57	31	33	0.00047	R	GPSHVPSVSPPMR	I	Oxidation (M)	0.0000000000020.0
2	gi|149253150	PREDICTED: perlecan (heparan sulfate proteoglycan 2) [Mus musculus]	12942	480207	555	448	144	130	52.2	6.02	24423	1	1	1	455.231	1362.67	3	1362.67	0.0004	0	25.7	31	33	0.06	R	GPSHVPSVSPPMR	I	Oxidation (M)	0.0000000000020.0
2	gi|149253150	PREDICTED: perlecan (heparan sulfate proteoglycan 2) [Mus musculus]	12942	480207	555	448	144	130	52.2	6.02	24424	1	1	1	455.231	1362.67	3	1362.67	0.0005	0	27.16		33	0.043	R	GPSHVPSVSPPMR	I	Oxidation (M)	0.0000000000020.0
2	gi|149253150	PREDICTED: perlecan (heparan sulfate proteoglycan 2) [Mus musculus]	12942	480207	555	448	144	130	52.2	6.02	25959	1	1	1	467.244	1398.71	3	1398.71	-0.0009	0	24.92		32	0.058	R	GGSLPPHAQVHGSR	L
2	gi|149253150	PREDICTED: perlecan (heparan sulfate proteoglycan 2) [Mus musculus]	12942	480207	555	448	144	130	52.2	6.02	25960	1	1	1	467.244	1398.71	3	1398.71	-0.0008	0	24.03	32	32	0.071	R	GGSLPPHAQVHGSR	L
2	gi|149253150	PREDICTED: perlecan (heparan sulfate proteoglycan 2) [Mus musculus]	12942	480207	555	448	144	130	52.2	6.02	25961	1	1	1	467.244	1398.71	3	1398.71	-0.0007	0	21.23	26	32	0.14	R	GGSLPPHAQVHGSR	L
2	gi|149253150	PREDICTED: perlecan (heparan sulfate proteoglycan 2) [Mus musculus]	12942	480207	555	448	144	130	52.2	6.02	25962	1	1	1	467.244	1398.71	3	1398.71	-0.0006	0	22.87	32	32	0.093	R	GGSLPPHAQVHGSR	L
2	gi|149253150	PREDICTED: perlecan (heparan sulfate proteoglycan 2) [Mus musculus]	12942	480207	555	448	144	130	52.2	6.02	25966	1	1	1	467.244	1398.71	3	1398.71	-0.0002	0	29.59	27	32	0.02	R	GGSLPPHAQVHGSR	L
2	gi|149253150	PREDICTED: perlecan (heparan sulfate proteoglycan 2) [Mus musculus]	12942	480207	555	448	144	130	52.2	6.02	25968	1	1	1	467.245	1398.71	3	1398.71	0	0	23.15	31	32	0.093	R	GGSLPPHAQVHGSR	L
2	gi|149253150	PREDICTED: perlecan (heparan sulfate proteoglycan 2) [Mus musculus]	12942	480207	555	448	144	130	52.2	6.02	25969	1	1	1	467.245	1398.71	3	1398.71	0.0005	0	24.63	32	32	0.066	R	GGSLPPHAQVHGSR	L
2	gi|149253150	PREDICTED: perlecan (heparan sulfate proteoglycan 2) [Mus musculus]	12942	480207	555	448	144	130	52.2	6.02	25970	1	1	1	467.245	1398.71	3	1398.71	0.0008	0	24.8	31	32	0.064	R	GGSLPPHAQVHGSR	L
2	gi|149253150	PREDICTED: perlecan (heparan sulfate proteoglycan 2) [Mus musculus]	12942	480207	555	448	144	130	52.2	6.02	26373	1	1	1	470.257	1407.75	3	1407.75	-0.0006	1	38.93		30	0.0016	K	SKSPAYTLVWTR	L
2	gi|149253150	PREDICTED: perlecan (heparan sulfate proteoglycan 2) [Mus musculus]	12942	480207	555	448	144	130	52.2	6.02	26374	1	1	1	470.258	1407.75	3	1407.75	0.0009	1	40.95	30	30	0.00098	K	SKSPAYTLVWTR	L
2	gi|149253150	PREDICTED: perlecan (heparan sulfate proteoglycan 2) [Mus musculus]	12942	480207	555	448	144	130	52.2	6.02	26460	1	1	1	471.223	1410.65	3	1410.65	0.0002	0	29.9	24	31	0.015	R	MFGLMNSHAMLK	I	2 Oxidation (M)	0.200000000200.0
2	gi|149253150	PREDICTED: perlecan (heparan sulfate proteoglycan 2) [Mus musculus]	12942	480207	555	448	144	130	52.2	6.02	26584	1	1	1	707.918	1413.82	2	1413.82	-0.0009	0	63.09		25	1.9e-06	K	IPGDQIVSVVFIK	E
2	gi|149253150	PREDICTED: perlecan (heparan sulfate proteoglycan 2) [Mus musculus]	12942	480207	555	448	144	130	52.2	6.02	26585	1	1	1	707.92	1413.83	2	1413.82	0.0026	0	63.98		25	1.4e-06	K	IPGDQIVSVVFIK	E
2	gi|149253150	PREDICTED: perlecan (heparan sulfate proteoglycan 2) [Mus musculus]	12942	480207	555	448	144	130	52.2	6.02	26608	1	1	1	472.576	1414.7	3	1414.71	-0.0017	0	42.33	28	32	0.0011	R	GHTPTHPGTLNQR	Q
2	gi|149253150	PREDICTED: perlecan (heparan sulfate proteoglycan 2) [Mus musculus]	12942	480207	555	448	144	130	52.2	6.02	26609	1	1	1	472.576	1414.71	3	1414.71	-0.001	0	47.75	30	32	0.00032	R	GHTPTHPGTLNQR	Q
2	gi|149253150	PREDICTED: perlecan (heparan sulfate proteoglycan 2) [Mus musculus]	12942	480207	555	448	144	130	52.2	6.02	26610	1	1	1	472.576	1414.71	3	1414.71	-0.001	0	25.81	26	32	0.05	R	GHTPTHPGTLNQR	Q
2	gi|149253150	PREDICTED: perlecan (heparan sulfate proteoglycan 2) [Mus musculus]	12942	480207	555	448	144	130	52.2	6.02	26611	1	1	1	708.36	1414.71	2	1414.71	-0.0009	0	41.17	31	32	0.0014	R	GHTPTHPGTLNQR	Q
2	gi|149253150	PREDICTED: perlecan (heparan sulfate proteoglycan 2) [Mus musculus]	12942	480207	555	448	144	130	52.2	6.02	26612	1	1	1	472.576	1414.71	3	1414.71	-0.0009	0	32.1	22	32	0.011	R	GHTPTHPGTLNQR	Q
2	gi|149253150	PREDICTED: perlecan (heparan sulfate proteoglycan 2) [Mus musculus]	12942	480207	555	448	144	130	52.2	6.02	26613	1	1	1	472.576	1414.71	3	1414.71	-0.0008	0	37.71		32	0.003	R	GHTPTHPGTLNQR	Q
2	gi|149253150	PREDICTED: perlecan (heparan sulfate proteoglycan 2) [Mus musculus]	12942	480207	555	448	144	130	52.2	6.02	26614	1	1	1	708.36	1414.71	2	1414.71	-0.0008	0	46.57	32	32	0.00039	R	GHTPTHPGTLNQR	Q
2	gi|149253150	PREDICTED: perlecan (heparan sulfate proteoglycan 2) [Mus musculus]	12942	480207	555	448	144	130	52.2	6.02	26615	1	1	1	708.36	1414.71	2	1414.71	-0.0008	0	43.03	30	32	0.00089	R	GHTPTHPGTLNQR	Q
2	gi|149253150	PREDICTED: perlecan (heparan sulfate proteoglycan 2) [Mus musculus]	12942	480207	555	448	144	130	52.2	6.02	26616	1	1	1	472.576	1414.71	3	1414.71	-0.0006	0	35.1	27	32	0.0055	R	GHTPTHPGTLNQR	Q
2	gi|149253150	PREDICTED: perlecan (heparan sulfate proteoglycan 2) [Mus musculus]	12942	480207	555	448	144	130	52.2	6.02	26617	1	1	1	708.36	1414.71	2	1414.71	-0.0005	0	51.78		32	0.00012	R	GHTPTHPGTLNQR	Q
2	gi|149253150	PREDICTED: perlecan (heparan sulfate proteoglycan 2) [Mus musculus]	12942	480207	555	448	144	130	52.2	6.02	26618	1	1	1	708.36	1414.71	2	1414.71	-0.0005	0	42.48	32	32	0.001	R	GHTPTHPGTLNQR	Q
2	gi|149253150	PREDICTED: perlecan (heparan sulfate proteoglycan 2) [Mus musculus]	12942	480207	555	448	144	130	52.2	6.02	26619	1	1	1	472.576	1414.71	3	1414.71	-0.0004	0	49.94		32	0.00018	R	GHTPTHPGTLNQR	Q
2	gi|149253150	PREDICTED: perlecan (heparan sulfate proteoglycan 2) [Mus musculus]	12942	480207	555	448	144	130	52.2	6.02	26620	1	1	1	472.576	1414.71	3	1414.71	-0.0003	0	44.26		32	0.00067	R	GHTPTHPGTLNQR	Q
2	gi|149253150	PREDICTED: perlecan (heparan sulfate proteoglycan 2) [Mus musculus]	12942	480207	555	448	144	130	52.2	6.02	26621	1	1	1	472.576	1414.71	3	1414.71	-0.0003	0	46.51	27	32	0.0004	R	GHTPTHPGTLNQR	Q
2	gi|149253150	PREDICTED: perlecan (heparan sulfate proteoglycan 2) [Mus musculus]	12942	480207	555	448	144	130	52.2	6.02	26622	1	1	1	472.576	1414.71	3	1414.71	-0.0001	0	55.13	25	33	6.6e-05	R	GHTPTHPGTLNQR	Q
2	gi|149253150	PREDICTED: perlecan (heparan sulfate proteoglycan 2) [Mus musculus]	12942	480207	555	448	144	130	52.2	6.02	26623	1	1	1	472.576	1414.71	3	1414.71	0.0001	0	45.57	29	33	0.0006	R	GHTPTHPGTLNQR	Q
2	gi|149253150	PREDICTED: perlecan (heparan sulfate proteoglycan 2) [Mus musculus]	12942	480207	555	448	144	130	52.2	6.02	26624	1	1	1	472.576	1414.71	3	1414.71	0.0003	0	44.75	26	33	0.00072	R	GHTPTHPGTLNQR	Q
2	gi|149253150	PREDICTED: perlecan (heparan sulfate proteoglycan 2) [Mus musculus]	12942	480207	555	448	144	130	52.2	6.02	26625	1	1	1	472.576	1414.71	3	1414.71	0.0004	0	41.1	27	33	0.0017	R	GHTPTHPGTLNQR	Q
2	gi|149253150	PREDICTED: perlecan (heparan sulfate proteoglycan 2) [Mus musculus]	12942	480207	555	448	144	130	52.2	6.02	26626	1	1	1	472.577	1414.71	3	1414.71	0.001	0	51.02	29	33	0.00017	R	GHTPTHPGTLNQR	Q
2	gi|149253150	PREDICTED: perlecan (heparan sulfate proteoglycan 2) [Mus musculus]	12942	480207	555	448	144	130	52.2	6.02	26667	1	1	1	472.904	1415.69	3	1415.69	-0.0002	0	26.42	24	33	0.054	R	GHTPTHPGTLNQR	Q	Deamidated (NQ)	0.0000000000100.0
2	gi|149253150	PREDICTED: perlecan (heparan sulfate proteoglycan 2) [Mus musculus]	12942	480207	555	448	144	130	52.2	6.02	27242	1	1	1	715.769	1429.52	2	1429.52	-0.0007	0	49.39		20	1.2e-05	R	DYLCDGQEDCR	D
2	gi|149253150	PREDICTED: perlecan (heparan sulfate proteoglycan 2) [Mus musculus]	12942	480207	555	448	144	130	52.2	6.02	27645	1	1	1	480.91	1439.71	3	1439.71	-0.0022	0	38.59	23	32	0.0026	R	EDGRPLPSSAQQR	H
2	gi|149253150	PREDICTED: perlecan (heparan sulfate proteoglycan 2) [Mus musculus]	12942	480207	555	448	144	130	52.2	6.02	27646	1	1	1	480.911	1439.71	3	1439.71	-0.0008	0	41.57		32	0.0013	R	EDGRPLPSSAQQR	H
2	gi|149253150	PREDICTED: perlecan (heparan sulfate proteoglycan 2) [Mus musculus]	12942	480207	555	448	144	130	52.2	6.02	27647	1	1	1	720.863	1439.71	2	1439.71	-0.0008	0	32.95	30	32	0.0094	R	EDGRPLPSSAQQR	H
2	gi|149253150	PREDICTED: perlecan (heparan sulfate proteoglycan 2) [Mus musculus]	12942	480207	555	448	144	130	52.2	6.02	27648	1	1	1	720.863	1439.71	2	1439.71	-0.0008	0	41.16	31	32	0.0014	R	EDGRPLPSSAQQR	H
2	gi|149253150	PREDICTED: perlecan (heparan sulfate proteoglycan 2) [Mus musculus]	12942	480207	555	448	144	130	52.2	6.02	27649	1	1	1	720.863	1439.71	2	1439.71	-0.0007	0	34.14	29	32	0.0067	R	EDGRPLPSSAQQR	H
2	gi|149253150	PREDICTED: perlecan (heparan sulfate proteoglycan 2) [Mus musculus]	12942	480207	555	448	144	130	52.2	6.02	27650	1	1	1	480.911	1439.71	3	1439.71	-0.0005	0	31.93	28	32	0.012	R	EDGRPLPSSAQQR	H
2	gi|149253150	PREDICTED: perlecan (heparan sulfate proteoglycan 2) [Mus musculus]	12942	480207	555	448	144	130	52.2	6.02	27651	1	1	1	480.911	1439.71	3	1439.71	-0.0003	0	24.16	25	32	0.073	R	EDGRPLPSSAQQR	H
2	gi|149253150	PREDICTED: perlecan (heparan sulfate proteoglycan 2) [Mus musculus]	12942	480207	555	448	144	130	52.2	6.02	27652	1	1	1	480.911	1439.71	3	1439.71	-0.0003	0	21.16	28	32	0.15	R	EDGRPLPSSAQQR	H
2	gi|149253150	PREDICTED: perlecan (heparan sulfate proteoglycan 2) [Mus musculus]	12942	480207	555	448	144	130	52.2	6.02	27653	1	1	1	480.911	1439.71	3	1439.71	0.0001	0	42.09	26	32	0.0012	R	EDGRPLPSSAQQR	H
2	gi|149253150	PREDICTED: perlecan (heparan sulfate proteoglycan 2) [Mus musculus]	12942	480207	555	448	144	130	52.2	6.02	27654	1	1	1	480.911	1439.71	3	1439.71	0.0001	0	39.63	24	32	0.0021	R	EDGRPLPSSAQQR	H
2	gi|149253150	PREDICTED: perlecan (heparan sulfate proteoglycan 2) [Mus musculus]	12942	480207	555	448	144	130	52.2	6.02	27655	1	1	1	480.911	1439.71	3	1439.71	0.0001	0	24.35	22	32	0.07	R	EDGRPLPSSAQQR	H
2	gi|149253150	PREDICTED: perlecan (heparan sulfate proteoglycan 2) [Mus musculus]	12942	480207	555	448	144	130	52.2	6.02	27656	1	1	1	480.911	1439.71	3	1439.71	0.0001	0	39.07	25	32	0.0023	R	EDGRPLPSSAQQR	H
2	gi|149253150	PREDICTED: perlecan (heparan sulfate proteoglycan 2) [Mus musculus]	12942	480207	555	448	144	130	52.2	6.02	27730	1	1	1	481.584	1441.73	3	1441.73	-0.0006	0	32.37	22	32	0.011	R	IAHVELADAGQYR	C
2	gi|149253150	PREDICTED: perlecan (heparan sulfate proteoglycan 2) [Mus musculus]	12942	480207	555	448	144	130	52.2	6.02	27731	1	1	1	481.585	1441.73	3	1441.73	0.0009	0	51.74	32	32	0.00013	R	IAHVELADAGQYR	C
2	gi|149253150	PREDICTED: perlecan (heparan sulfate proteoglycan 2) [Mus musculus]	12942	480207	555	448	144	130	52.2	6.02	27732	1	1	1	481.585	1441.73	3	1441.73	0.0009	0	51.95	27	32	0.00012	R	IAHVELADAGQYR	C
2	gi|149253150	PREDICTED: perlecan (heparan sulfate proteoglycan 2) [Mus musculus]	12942	480207	555	448	144	130	52.2	6.02	27733	1	1	1	481.585	1441.73	3	1441.73	0.0011	0	44.17	26	32	0.00074	R	IAHVELADAGQYR	C
2	gi|149253150	PREDICTED: perlecan (heparan sulfate proteoglycan 2) [Mus musculus]	12942	480207	555	448	144	130	52.2	6.02	27734	1	1	1	721.874	1441.73	2	1441.73	0.0012	0	57.58	26	32	3.4e-05	R	IAHVELADAGQYR	C
2	gi|149253150	PREDICTED: perlecan (heparan sulfate proteoglycan 2) [Mus musculus]	12942	480207	555	448	144	130	52.2	6.02	27735	1	1	1	481.585	1441.73	3	1441.73	0.0016	0	41.6	26	32	0.0013	R	IAHVELADAGQYR	C
2	gi|149253150	PREDICTED: perlecan (heparan sulfate proteoglycan 2) [Mus musculus]	12942	480207	555	448	144	130	52.2	6.02	27736	1	1	1	481.585	1441.73	3	1441.73	0.0017	0	32.09	25	32	0.012	R	IAHVELADAGQYR	C
2	gi|149253150	PREDICTED: perlecan (heparan sulfate proteoglycan 2) [Mus musculus]	12942	480207	555	448	144	130	52.2	6.02	27737	1	1	1	721.874	1441.73	2	1441.73	0.0026	0	69.93	28	32	2e-06	R	IAHVELADAGQYR	C
2	gi|149253150	PREDICTED: perlecan (heparan sulfate proteoglycan 2) [Mus musculus]	12942	480207	555	448	144	130	52.2	6.02	27830	1	1	1	722.393	1442.77	2	1442.77	0.0005	0	61.71		32	1.3e-05	R	FLVHDAFWALPK	Q
2	gi|149253150	PREDICTED: perlecan (heparan sulfate proteoglycan 2) [Mus musculus]	12942	480207	555	448	144	130	52.2	6.02	27831	1	1	1	481.931	1442.77	3	1442.77	0.0006	0	33.19	31	32	0.0093	R	FLVHDAFWALPK	Q
2	gi|149253150	PREDICTED: perlecan (heparan sulfate proteoglycan 2) [Mus musculus]	12942	480207	555	448	144	130	52.2	6.02	27832	1	1	1	722.393	1442.77	2	1442.77	0.0009	0	51.78		32	0.00013	R	FLVHDAFWALPK	Q
2	gi|149253150	PREDICTED: perlecan (heparan sulfate proteoglycan 2) [Mus musculus]	12942	480207	555	448	144	130	52.2	6.02	27833	1	1	1	481.931	1442.77	3	1442.77	0.0013	0	37.28		32	0.0037	R	FLVHDAFWALPK	Q
2	gi|149253150	PREDICTED: perlecan (heparan sulfate proteoglycan 2) [Mus musculus]	12942	480207	555	448	144	130	52.2	6.02	27834	1	1	1	481.932	1442.77	3	1442.77	0.0029	0	42.44		33	0.0012	R	FLVHDAFWALPK	Q
2	gi|149253150	PREDICTED: perlecan (heparan sulfate proteoglycan 2) [Mus musculus]	12942	480207	555	448	144	130	52.2	6.02	27892	1	1	1	723.364	1444.71	2	1444.72	-0.0028	0	71.17	27	33	1.6e-06	R	GSIQVDGEDLVTGR	S
2	gi|149253150	PREDICTED: perlecan (heparan sulfate proteoglycan 2) [Mus musculus]	12942	480207	555	448	144	130	52.2	6.02	27893	1	1	1	723.365	1444.71	2	1444.72	-0.0012	0	67.1	28	32	3.8e-06	R	GSIQVDGEDLVTGR	S
2	gi|149253150	PREDICTED: perlecan (heparan sulfate proteoglycan 2) [Mus musculus]	12942	480207	555	448	144	130	52.2	6.02	27894	1	1	1	723.365	1444.72	2	1444.72	-0.0001	0	72.5	27	33	1.2e-06	R	GSIQVDGEDLVTGR	S
2	gi|149253150	PREDICTED: perlecan (heparan sulfate proteoglycan 2) [Mus musculus]	12942	480207	555	448	144	130	52.2	6.02	27895	1	1	1	723.365	1444.72	2	1444.72	0.0006	0	73.7	29	33	8.8e-07	R	GSIQVDGEDLVTGR	S
2	gi|149253150	PREDICTED: perlecan (heparan sulfate proteoglycan 2) [Mus musculus]	12942	480207	555	448	144	130	52.2	6.02	27896	1	1	1	723.365	1444.72	2	1444.72	0.0007	0	67.64	31	32	3.4e-06	R	GSIQVDGEDLVTGR	S
2	gi|149253150	PREDICTED: perlecan (heparan sulfate proteoglycan 2) [Mus musculus]	12942	480207	555	448	144	130	52.2	6.02	27897	1	1	1	723.366	1444.72	2	1444.72	0.0011	0	61.71	25	33	1.5e-05	R	GSIQVDGEDLVTGR	S
2	gi|149253150	PREDICTED: perlecan (heparan sulfate proteoglycan 2) [Mus musculus]	12942	480207	555	448	144	130	52.2	6.02	28865	1	1	1	491.242	1470.7	3	1470.71	-0.0029	0	21.54	21	32	0.14	R	GGSLPTHHQTHGSR	L
2	gi|149253150	PREDICTED: perlecan (heparan sulfate proteoglycan 2) [Mus musculus]	12942	480207	555	448	144	130	52.2	6.02	28866	1	1	1	491.243	1470.71	3	1470.71	-0.0017	0	24.03	28	32	0.078	R	GGSLPTHHQTHGSR	L
2	gi|149253150	PREDICTED: perlecan (heparan sulfate proteoglycan 2) [Mus musculus]	12942	480207	555	448	144	130	52.2	6.02	28867	1	1	1	491.243	1470.71	3	1470.71	-0.0013	0	28.81	27	32	0.026	R	GGSLPTHHQTHGSR	L
2	gi|149253150	PREDICTED: perlecan (heparan sulfate proteoglycan 2) [Mus musculus]	12942	480207	555	448	144	130	52.2	6.02	28869	1	1	1	491.243	1470.71	3	1470.71	-0.001	0	34.96	24	33	0.0064	R	GGSLPTHHQTHGSR	L
2	gi|149253150	PREDICTED: perlecan (heparan sulfate proteoglycan 2) [Mus musculus]	12942	480207	555	448	144	130	52.2	6.02	28870	1	1	1	491.243	1470.71	3	1470.71	-0.0007	0	37.49	24	33	0.0038	R	GGSLPTHHQTHGSR	L
2	gi|149253150	PREDICTED: perlecan (heparan sulfate proteoglycan 2) [Mus musculus]	12942	480207	555	448	144	130	52.2	6.02	28871	1	1	1	491.243	1470.71	3	1470.71	-0.0007	0	36.63	27	33	0.0046	R	GGSLPTHHQTHGSR	L
2	gi|149253150	PREDICTED: perlecan (heparan sulfate proteoglycan 2) [Mus musculus]	12942	480207	555	448	144	130	52.2	6.02	28872	1	1	1	491.243	1470.71	3	1470.71	-0.0003	0	28.31	23	32	0.028	R	GGSLPTHHQTHGSR	L
2	gi|149253150	PREDICTED: perlecan (heparan sulfate proteoglycan 2) [Mus musculus]	12942	480207	555	448	144	130	52.2	6.02	28873	1	1	1	491.243	1470.71	3	1470.71	0	0	27.65	25	32	0.032	R	GGSLPTHHQTHGSR	L
2	gi|149253150	PREDICTED: perlecan (heparan sulfate proteoglycan 2) [Mus musculus]	12942	480207	555	448	144	130	52.2	6.02	28874	1	1	1	491.243	1470.71	3	1470.71	0	0	39.82	28	32	0.002	R	GGSLPTHHQTHGSR	L
2	gi|149253150	PREDICTED: perlecan (heparan sulfate proteoglycan 2) [Mus musculus]	12942	480207	555	448	144	130	52.2	6.02	28875	1	1	1	491.243	1470.71	3	1470.71	0.0002	0	30.62	22	32	0.016	R	GGSLPTHHQTHGSR	L
2	gi|149253150	PREDICTED: perlecan (heparan sulfate proteoglycan 2) [Mus musculus]	12942	480207	555	448	144	130	52.2	6.02	28876	1	1	1	491.243	1470.71	3	1470.71	0.0004	0	30.26		32	0.018	R	GGSLPTHHQTHGSR	L
2	gi|149253150	PREDICTED: perlecan (heparan sulfate proteoglycan 2) [Mus musculus]	12942	480207	555	448	144	130	52.2	6.02	29086	1	1	1	738.854	1475.69	2	1475.69	0.0004	0	84.52		33	7.2e-08	K	DITLECISSGEPR	S
2	gi|149253150	PREDICTED: perlecan (heparan sulfate proteoglycan 2) [Mus musculus]	12942	480207	555	448	144	130	52.2	6.02	29087	1	1	1	738.854	1475.69	2	1475.69	0.0004	0	84.53	29	33	7.2e-08	K	DITLECISSGEPR	S
2	gi|149253150	PREDICTED: perlecan (heparan sulfate proteoglycan 2) [Mus musculus]	12942	480207	555	448	144	130	52.2	6.02	29088	1	1	1	738.854	1475.69	2	1475.69	0.0006	0	84.98		33	7e-08	K	DITLECISSGEPR	S
2	gi|149253150	PREDICTED: perlecan (heparan sulfate proteoglycan 2) [Mus musculus]	12942	480207	555	448	144	130	52.2	6.02	29670	1	1	1	748.318	1494.62	2	1494.62	-0.0011	0	43.18	25	29	0.00043	R	EVEQCTCPPGYR	G
2	gi|149253150	PREDICTED: perlecan (heparan sulfate proteoglycan 2) [Mus musculus]	12942	480207	555	448	144	130	52.2	6.02	29671	1	1	1	748.318	1494.62	2	1494.62	-0.0007	0	57.01	29	29	1.9e-05	R	EVEQCTCPPGYR	G
2	gi|149253150	PREDICTED: perlecan (heparan sulfate proteoglycan 2) [Mus musculus]	12942	480207	555	448	144	130	52.2	6.02	29672	1	1	1	748.318	1494.62	2	1494.62	-0.0006	0	46.9	25	29	0.00019	R	EVEQCTCPPGYR	G
2	gi|149253150	PREDICTED: perlecan (heparan sulfate proteoglycan 2) [Mus musculus]	12942	480207	555	448	144	130	52.2	6.02	29673	1	1	1	748.319	1494.62	2	1494.62	-0.0004	0	35.42	23	29	0.0027	R	EVEQCTCPPGYR	G
2	gi|149253150	PREDICTED: perlecan (heparan sulfate proteoglycan 2) [Mus musculus]	12942	480207	555	448	144	130	52.2	6.02	30493	1	1	1	759.401	1516.79	2	1516.78	0.0022	0	79.51	25	32	2.2e-07	R	AGNGQEATITVTVTR	N
2	gi|149253150	PREDICTED: perlecan (heparan sulfate proteoglycan 2) [Mus musculus]	12942	480207	555	448	144	130	52.2	6.02	30494	1	1	1	759.401	1516.79	2	1516.78	0.0025	0	77.92		32	3.2e-07	R	AGNGQEATITVTVTR	N
2	gi|149253150	PREDICTED: perlecan (heparan sulfate proteoglycan 2) [Mus musculus]	12942	480207	555	448	144	130	52.2	6.02	30495	1	1	1	759.401	1516.79	2	1516.78	0.0027	0	75.98		32	5e-07	R	AGNGQEATITVTVTR	N
2	gi|149253150	PREDICTED: perlecan (heparan sulfate proteoglycan 2) [Mus musculus]	12942	480207	555	448	144	130	52.2	6.02	30524	1	1	1	759.891	1517.77	2	1517.77	-0.0005	0	86.42		33	5.3e-08	R	AGNGQEATITVTVTR	N	Deamidated (NQ)	0.001000000000000.0
2	gi|149253150	PREDICTED: perlecan (heparan sulfate proteoglycan 2) [Mus musculus]	12942	480207	555	448	144	130	52.2	6.02	30525	1	1	1	759.892	1517.77	2	1517.77	0.0003	0	86.29		34	6.1e-08	R	AGNGQEATITVTVTR	N	Deamidated (NQ)	0.000010000000000.0
2	gi|149253150	PREDICTED: perlecan (heparan sulfate proteoglycan 2) [Mus musculus]	12942	480207	555	448	144	130	52.2	6.02	30526	1	1	1	759.892	1517.77	2	1517.77	0.0011	0	101.46		34	1.8e-09	R	AGNGQEATITVTVTR	N	Deamidated (NQ)	0.001000000000000.0
2	gi|149253150	PREDICTED: perlecan (heparan sulfate proteoglycan 2) [Mus musculus]	12942	480207	555	448	144	130	52.2	6.02	30527	1	1	1	506.931	1517.77	3	1517.77	0.0034	0	59.23		34	3e-05	R	AGNGQEATITVTVTR	N	Deamidated (NQ)	0.001000000000000.0
2	gi|149253150	PREDICTED: perlecan (heparan sulfate proteoglycan 2) [Mus musculus]	12942	480207	555	448	144	130	52.2	6.02	30528	1	1	1	759.894	1517.77	2	1517.77	0.0047	0	90.81	33	34	2.1e-08	R	AGNGQEATITVTVTR	N	Deamidated (NQ)	0.001000000000000.0
2	gi|149253150	PREDICTED: perlecan (heparan sulfate proteoglycan 2) [Mus musculus]	12942	480207	555	448	144	130	52.2	6.02	31348	1	1	1	769.373	1536.73	2	1536.73	0.0001	0	72.34	28	33	1.2e-06	R	SIEYSPQLEDASAK	E
2	gi|149253150	PREDICTED: perlecan (heparan sulfate proteoglycan 2) [Mus musculus]	12942	480207	555	448	144	130	52.2	6.02	31349	1	1	1	769.373	1536.73	2	1536.73	0.0008	0	80.06	29	33	2.1e-07	R	SIEYSPQLEDASAK	E
2	gi|149253150	PREDICTED: perlecan (heparan sulfate proteoglycan 2) [Mus musculus]	12942	480207	555	448	144	130	52.2	6.02	31350	1	1	1	769.373	1536.73	2	1536.73	0.0008	0	68.27	28	33	3.1e-06	R	SIEYSPQLEDASAK	E
2	gi|149253150	PREDICTED: perlecan (heparan sulfate proteoglycan 2) [Mus musculus]	12942	480207	555	448	144	130	52.2	6.02	31559	1	1	1	514.98	1541.92	3	1541.92	0.0005	1	40.33		22	0.00018	R	KIPGDQIVSVVFIK	E
2	gi|149253150	PREDICTED: perlecan (heparan sulfate proteoglycan 2) [Mus musculus]	12942	480207	555	448	144	130	52.2	6.02	31560	1	1	1	771.967	1541.92	2	1541.92	0.0005	1	80.26		22	1.8e-08	R	KIPGDQIVSVVFIK	E
2	gi|149253150	PREDICTED: perlecan (heparan sulfate proteoglycan 2) [Mus musculus]	12942	480207	555	448	144	130	52.2	6.02	31561	1	1	1	771.967	1541.92	2	1541.92	0.0008	1	59.52		22	2.1e-06	R	KIPGDQIVSVVFIK	E
2	gi|149253150	PREDICTED: perlecan (heparan sulfate proteoglycan 2) [Mus musculus]	12942	480207	555	448	144	130	52.2	6.02	31562	1	1	1	514.98	1541.92	3	1541.92	0.0013	1	47.21		22	3.6e-05	R	KIPGDQIVSVVFIK	E
2	gi|149253150	PREDICTED: perlecan (heparan sulfate proteoglycan 2) [Mus musculus]	12942	480207	555	448	144	130	52.2	6.02	31563	1	1	1	514.981	1541.92	3	1541.92	0.0016	1	53.21		22	8.4e-06	R	KIPGDQIVSVVFIK	E
2	gi|149253150	PREDICTED: perlecan (heparan sulfate proteoglycan 2) [Mus musculus]	12942	480207	555	448	144	130	52.2	6.02	33415	1	1	1	533.964	1598.87	3	1598.87	-0.0029	1	38.45	30	30	0.0016	R	RFLVHDAFWALPK	Q
2	gi|149253150	PREDICTED: perlecan (heparan sulfate proteoglycan 2) [Mus musculus]	12942	480207	555	448	144	130	52.2	6.02	33416	1	1	1	533.965	1598.87	3	1598.87	0	1	37.99	26	30	0.0019	R	RFLVHDAFWALPK	Q
2	gi|149253150	PREDICTED: perlecan (heparan sulfate proteoglycan 2) [Mus musculus]	12942	480207	555	448	144	130	52.2	6.02	33417	1	1	1	533.965	1598.87	3	1598.87	0.0015	1	40.39	27	30	0.001	R	RFLVHDAFWALPK	Q
2	gi|149253150	PREDICTED: perlecan (heparan sulfate proteoglycan 2) [Mus musculus]	12942	480207	555	448	144	130	52.2	6.02	33418	1	1	1	533.965	1598.87	3	1598.87	0.0018	1	39.84	27	30	0.0012	R	RFLVHDAFWALPK	Q
2	gi|149253150	PREDICTED: perlecan (heparan sulfate proteoglycan 2) [Mus musculus]	12942	480207	555	448	144	130	52.2	6.02	33419	1	1	1	533.965	1598.87	3	1598.87	0.0018	1	42.22	27	30	0.00067	R	RFLVHDAFWALPK	Q
2	gi|149253150	PREDICTED: perlecan (heparan sulfate proteoglycan 2) [Mus musculus]	12942	480207	555	448	144	130	52.2	6.02	33420	1	1	1	533.965	1598.87	3	1598.87	0.0018	1	37.9	26	30	0.0018	R	RFLVHDAFWALPK	Q
2	gi|149253150	PREDICTED: perlecan (heparan sulfate proteoglycan 2) [Mus musculus]	12942	480207	555	448	144	130	52.2	6.02	33421	1	1	1	533.966	1598.87	3	1598.87	0.0024	1	38.95	27	30	0.0014	R	RFLVHDAFWALPK	Q
2	gi|149253150	PREDICTED: perlecan (heparan sulfate proteoglycan 2) [Mus musculus]	12942	480207	555	448	144	130	52.2	6.02	33827	1	1	1	808.446	1614.88	2	1614.87	0.0041	0	87.11		30	2.2e-08	R	TSTADGLLLWQGVVR	E
2	gi|149253150	PREDICTED: perlecan (heparan sulfate proteoglycan 2) [Mus musculus]	12942	480207	555	448	144	130	52.2	6.02	34146	1	1	1	407.709	1626.81	4	1626.81	-0.001	1	35.79	25	33	0.0054	K	RGGSLPTHHQTHGSR	L
2	gi|149253150	PREDICTED: perlecan (heparan sulfate proteoglycan 2) [Mus musculus]	12942	480207	555	448	144	130	52.2	6.02	34687	1	1	1	822.927	1643.84	2	1643.84	-0.0009	0	68.41	28	35	4.8e-06	R	SLPEVPETIEFEVR	T
2	gi|149253150	PREDICTED: perlecan (heparan sulfate proteoglycan 2) [Mus musculus]	12942	480207	555	448	144	130	52.2	6.02	34688	1	1	1	822.927	1643.84	2	1643.84	-0.0009	0	61.95	28	35	2.1e-05	R	SLPEVPETIEFEVR	T
2	gi|149253150	PREDICTED: perlecan (heparan sulfate proteoglycan 2) [Mus musculus]	12942	480207	555	448	144	130	52.2	6.02	34689	1	1	1	822.928	1643.84	2	1643.84	0.0005	0	70.12	29	35	3.2e-06	R	SLPEVPETIEFEVR	T
2	gi|149253150	PREDICTED: perlecan (heparan sulfate proteoglycan 2) [Mus musculus]	12942	480207	555	448	144	130	52.2	6.02	34690	1	1	1	822.928	1643.84	2	1643.84	0.001	0	50.06	26	35	0.00032	R	SLPEVPETIEFEVR	T
2	gi|149253150	PREDICTED: perlecan (heparan sulfate proteoglycan 2) [Mus musculus]	12942	480207	555	448	144	130	52.2	6.02	34941	1	1	1	551.905	1652.69	3	1652.69	-0.0003	0	51.73	26	27	4e-05	R	LCNECSDGSFHLSK	Q
2	gi|149253150	PREDICTED: perlecan (heparan sulfate proteoglycan 2) [Mus musculus]	12942	480207	555	448	144	130	52.2	6.02	34945	1	1	1	551.905	1652.69	3	1652.69	0.0015	0	51.54	26	28	4.5e-05	R	LCNECSDGSFHLSK	Q
2	gi|149253150	PREDICTED: perlecan (heparan sulfate proteoglycan 2) [Mus musculus]	12942	480207	555	448	144	130	52.2	6.02	35237	1	1	1	832.391	1662.77	2	1662.77	0.0002	0	79.41		33	2.4e-07	R	LPQVSPADSGDYVCR	V
2	gi|149253150	PREDICTED: perlecan (heparan sulfate proteoglycan 2) [Mus musculus]	12942	480207	555	448	144	130	52.2	6.02	35238	1	1	1	832.391	1662.77	2	1662.77	0.0005	0	75.77		33	5.5e-07	R	LPQVSPADSGDYVCR	V
2	gi|149253150	PREDICTED: perlecan (heparan sulfate proteoglycan 2) [Mus musculus]	12942	480207	555	448	144	130	52.2	6.02	35335	1	1	1	556.265	1665.77	3	1665.77	-0.0027	0	21.18	28	33	0.17	R	LVSEDPINDGEWHR	I
2	gi|149253150	PREDICTED: perlecan (heparan sulfate proteoglycan 2) [Mus musculus]	12942	480207	555	448	144	130	52.2	6.02	35336	1	1	1	556.265	1665.77	3	1665.77	-0.0007	0	39.33	27	33	0.0025	R	LVSEDPINDGEWHR	I
2	gi|149253150	PREDICTED: perlecan (heparan sulfate proteoglycan 2) [Mus musculus]	12942	480207	555	448	144	130	52.2	6.02	35337	1	1	1	556.265	1665.77	3	1665.77	0	0	34.09	27	33	0.0084	R	LVSEDPINDGEWHR	I
2	gi|149253150	PREDICTED: perlecan (heparan sulfate proteoglycan 2) [Mus musculus]	12942	480207	555	448	144	130	52.2	6.02	35338	1	1	1	556.266	1665.78	3	1665.77	0.0004	0	61.15		33	1.6e-05	R	LVSEDPINDGEWHR	I
2	gi|149253150	PREDICTED: perlecan (heparan sulfate proteoglycan 2) [Mus musculus]	12942	480207	555	448	144	130	52.2	6.02	35339	1	1	1	556.266	1665.78	3	1665.77	0.0009	0	50.62	28	33	0.00019	R	LVSEDPINDGEWHR	I
2	gi|149253150	PREDICTED: perlecan (heparan sulfate proteoglycan 2) [Mus musculus]	12942	480207	555	448	144	130	52.2	6.02	35340	1	1	1	833.895	1665.78	2	1665.77	0.0013	0	78.15	27	33	3.4e-07	R	LVSEDPINDGEWHR	I
2	gi|149253150	PREDICTED: perlecan (heparan sulfate proteoglycan 2) [Mus musculus]	12942	480207	555	448	144	130	52.2	6.02	35341	1	1	1	556.266	1665.78	3	1665.77	0.0016	0	41.68	28	33	0.0014	R	LVSEDPINDGEWHR	I
2	gi|149253150	PREDICTED: perlecan (heparan sulfate proteoglycan 2) [Mus musculus]	12942	480207	555	448	144	130	52.2	6.02	35364	1	1	1	556.594	1666.76	3	1666.76	0.0026	0	21.68	31	32	0.11	R	LVSEDPINDGEWHR	I	Deamidated (NQ)	0.00000001000000.0
2	gi|149253150	PREDICTED: perlecan (heparan sulfate proteoglycan 2) [Mus musculus]	12942	480207	555	448	144	130	52.2	6.02	35410	1	1	1	418.214	1668.83	4	1668.83	0.0008	0	35.57	29	33	0.006	R	GGSLPAGHQVHGHMLR	L	Oxidation (M)	0.0000000000000200.0
2	gi|149253150	PREDICTED: perlecan (heparan sulfate proteoglycan 2) [Mus musculus]	12942	480207	555	448	144	130	52.2	6.02	35411	1	1	1	418.214	1668.83	4	1668.83	0.0016	0	28.21	24	33	0.033	R	GGSLPAGHQVHGHMLR	L	Oxidation (M)	0.0000000000000200.0
2	gi|149253150	PREDICTED: perlecan (heparan sulfate proteoglycan 2) [Mus musculus]	12942	480207	555	448	144	130	52.2	6.02	35514	1	1	1	558.947	1673.82	3	1673.82	0.0005	1	36.44	26	34	0.0058	R	SYEIIFREEFWR	R
2	gi|149253150	PREDICTED: perlecan (heparan sulfate proteoglycan 2) [Mus musculus]	12942	480207	555	448	144	130	52.2	6.02	35531	1	1	1	837.957	1673.9	2	1673.9	-0.0004	0	59.86		31	1.4e-05	K	DIIYIGGAPDVATLTR	G
2	gi|149253150	PREDICTED: perlecan (heparan sulfate proteoglycan 2) [Mus musculus]	12942	480207	555	448	144	130	52.2	6.02	35532	1	1	1	837.957	1673.9	2	1673.9	0.0002	0	63.83	24	31	5.5e-06	K	DIIYIGGAPDVATLTR	G
2	gi|149253150	PREDICTED: perlecan (heparan sulfate proteoglycan 2) [Mus musculus]	12942	480207	555	448	144	130	52.2	6.02	35533	1	1	1	837.957	1673.9	2	1673.9	0.0004	0	76.72	25	31	2.8e-07	K	DIIYIGGAPDVATLTR	G
2	gi|149253150	PREDICTED: perlecan (heparan sulfate proteoglycan 2) [Mus musculus]	12942	480207	555	448	144	130	52.2	6.02	35537	1	1	1	837.957	1673.9	2	1673.9	0.0013	0	67.94	24	31	2.1e-06	K	DIIYIGGAPDVATLTR	G
2	gi|149253150	PREDICTED: perlecan (heparan sulfate proteoglycan 2) [Mus musculus]	12942	480207	555	448	144	130	52.2	6.02	36027	1	1	1	848.491	1694.97	2	1694.97	0.0006	0	73		26	2e-07	R	IQVVVLSASGANSVPVR	I
2	gi|149253150	PREDICTED: perlecan (heparan sulfate proteoglycan 2) [Mus musculus]	12942	480207	555	448	144	130	52.2	6.02	36028	1	1	1	565.997	1694.97	3	1694.97	0.0007	0	91.07		26	3.2e-09	R	IQVVVLSASGANSVPVR	I
2	gi|149253150	PREDICTED: perlecan (heparan sulfate proteoglycan 2) [Mus musculus]	12942	480207	555	448	144	130	52.2	6.02	36029	1	1	1	848.492	1694.97	2	1694.97	0.001	0	104.74		26	1.4e-10	R	IQVVVLSASGANSVPVR	I
2	gi|149253150	PREDICTED: perlecan (heparan sulfate proteoglycan 2) [Mus musculus]	12942	480207	555	448	144	130	52.2	6.02	36030	1	1	1	848.492	1694.97	2	1694.97	0.0019	0	100.1		26	4e-10	R	IQVVVLSASGANSVPVR	I
2	gi|149253150	PREDICTED: perlecan (heparan sulfate proteoglycan 2) [Mus musculus]	12942	480207	555	448	144	130	52.2	6.02	36031	1	1	1	565.997	1694.97	3	1694.97	0.0022	0	82.2		26	2.5e-08	R	IQVVVLSASGANSVPVR	I
2	gi|149253150	PREDICTED: perlecan (heparan sulfate proteoglycan 2) [Mus musculus]	12942	480207	555	448	144	130	52.2	6.02	36180	1	1	1	567.63	1699.87	3	1699.87	0.0007	1	28.25	27	33	0.033	K	QFLGNKVDSYGGFLR	Y
2	gi|149253150	PREDICTED: perlecan (heparan sulfate proteoglycan 2) [Mus musculus]	12942	480207	555	448	144	130	52.2	6.02	36181	1	1	1	567.63	1699.87	3	1699.87	0.0014	1	24.96		33	0.071	K	QFLGNKVDSYGGFLR	Y
2	gi|149253150	PREDICTED: perlecan (heparan sulfate proteoglycan 2) [Mus musculus]	12942	480207	555	448	144	130	52.2	6.02	36225	1	1	1	851.843	1701.67	2	1701.67	-0.0002	0	83.08		23	1.2e-08	K	EADQGAYTCEAMNSR	G
2	gi|149253150	PREDICTED: perlecan (heparan sulfate proteoglycan 2) [Mus musculus]	12942	480207	555	448	144	130	52.2	6.02	36226	1	1	1	851.844	1701.67	2	1701.67	0.0003	0	95.41		23	6.9e-10	K	EADQGAYTCEAMNSR	G
2	gi|149253150	PREDICTED: perlecan (heparan sulfate proteoglycan 2) [Mus musculus]	12942	480207	555	448	144	130	52.2	6.02	36660	1	1	1	430.221	1716.85	4	1716.85	0.0015	0	24.9	22	34	0.082	K	CVVPGQAHAQVTWHK	R
2	gi|149253150	PREDICTED: perlecan (heparan sulfate proteoglycan 2) [Mus musculus]	12942	480207	555	448	144	130	52.2	6.02	36661	1	1	1	430.221	1716.85	4	1716.85	0.0016	0	21.73		34	0.17	K	CVVPGQAHAQVTWHK	R
2	gi|149253150	PREDICTED: perlecan (heparan sulfate proteoglycan 2) [Mus musculus]	12942	480207	555	448	144	130	52.2	6.02	36684	1	1	1	859.841	1717.67	2	1717.67	-0.0008	0	87.05		23	4.5e-09	K	EADQGAYTCEAMNSR	G	Oxidation (M)	0.000000000002000.0
2	gi|149253150	PREDICTED: perlecan (heparan sulfate proteoglycan 2) [Mus musculus]	12942	480207	555	448	144	130	52.2	6.02	36685	1	1	1	859.841	1717.67	2	1717.67	-0.0001	0	86.31		23	5.3e-09	K	EADQGAYTCEAMNSR	G	Oxidation (M)	0.000000000002000.0
2	gi|149253150	PREDICTED: perlecan (heparan sulfate proteoglycan 2) [Mus musculus]	12942	480207	555	448	144	130	52.2	6.02	36686	1	1	1	859.841	1717.67	2	1717.67	0.0002	0	84.06		23	8.8e-09	K	EADQGAYTCEAMNSR	G	Oxidation (M)	0.000000000002000.0
2	gi|149253150	PREDICTED: perlecan (heparan sulfate proteoglycan 2) [Mus musculus]	12942	480207	555	448	144	130	52.2	6.02	37063	1	1	1	869.428	1736.84	2	1736.84	0.0011	0	75.57	31	33	6e-07	R	LLQVTPTDSGEYVCR	V
2	gi|149253150	PREDICTED: perlecan (heparan sulfate proteoglycan 2) [Mus musculus]	12942	480207	555	448	144	130	52.2	6.02	37064	1	1	1	869.428	1736.84	2	1736.84	0.0012	0	84.67	32	33	7.4e-08	R	LLQVTPTDSGEYVCR	V
2	gi|149253150	PREDICTED: perlecan (heparan sulfate proteoglycan 2) [Mus musculus]	12942	480207	555	448	144	130	52.2	6.02	37065	1	1	1	869.428	1736.84	2	1736.84	0.0014	0	73.19	28	33	1.1e-06	R	LLQVTPTDSGEYVCR	V
2	gi|149253150	PREDICTED: perlecan (heparan sulfate proteoglycan 2) [Mus musculus]	12942	480207	555	448	144	130	52.2	6.02	37251	1	1	1	582.614	1744.82	3	1744.82	0.0008	0	53.87	26	33	0.0001	R	LHQVSPVDSGEYVCR	V
2	gi|149253150	PREDICTED: perlecan (heparan sulfate proteoglycan 2) [Mus musculus]	12942	480207	555	448	144	130	52.2	6.02	37262	1	1	1	582.635	1744.88	3	1744.89	-0.0017	0	30.46	28	33	0.021	K	EGGQLPPGHSVQDGVLR	I
2	gi|149253150	PREDICTED: perlecan (heparan sulfate proteoglycan 2) [Mus musculus]	12942	480207	555	448	144	130	52.2	6.02	37263	1	1	1	582.636	1744.89	3	1744.89	0.0003	0	20.32	32	33	0.21	K	EGGQLPPGHSVQDGVLR	I
2	gi|149253150	PREDICTED: perlecan (heparan sulfate proteoglycan 2) [Mus musculus]	12942	480207	555	448	144	130	52.2	6.02	37264	1	1	1	582.636	1744.89	3	1744.89	0.001	0	35.57	30	33	0.0064	K	EGGQLPPGHSVQDGVLR	I
2	gi|149253150	PREDICTED: perlecan (heparan sulfate proteoglycan 2) [Mus musculus]	12942	480207	555	448	144	130	52.2	6.02	37265	1	1	1	582.636	1744.89	3	1744.89	0.0014	0	36.98	33	33	0.0048	K	EGGQLPPGHSVQDGVLR	I
2	gi|149253150	PREDICTED: perlecan (heparan sulfate proteoglycan 2) [Mus musculus]	12942	480207	555	448	144	130	52.2	6.02	37266	1	1	1	582.636	1744.89	3	1744.89	0.0014	0	23.53	32	33	0.11	K	EGGQLPPGHSVQDGVLR	I
2	gi|149253150	PREDICTED: perlecan (heparan sulfate proteoglycan 2) [Mus musculus]	12942	480207	555	448	144	130	52.2	6.02	37267	1	1	1	582.636	1744.89	3	1744.89	0.0021	0	35.45		33	0.0069	K	EGGQLPPGHSVQDGVLR	I
2	gi|149253150	PREDICTED: perlecan (heparan sulfate proteoglycan 2) [Mus musculus]	12942	480207	555	448	144	130	52.2	6.02	37268	1	1	1	582.637	1744.89	3	1744.89	0.003	0	32.73		33	0.012	K	EGGQLPPGHSVQDGVLR	I
2	gi|149253150	PREDICTED: perlecan (heparan sulfate proteoglycan 2) [Mus musculus]	12942	480207	555	448	144	130	52.2	6.02	37269	1	1	1	582.637	1744.89	3	1744.89	0.003	0	41.33	31	33	0.0017	K	EGGQLPPGHSVQDGVLR	I
2	gi|149253150	PREDICTED: perlecan (heparan sulfate proteoglycan 2) [Mus musculus]	12942	480207	555	448	144	130	52.2	6.02	37270	1	1	1	582.637	1744.89	3	1744.89	0.0032	0	38.24	29	33	0.0034	K	EGGQLPPGHSVQDGVLR	I
2	gi|149253150	PREDICTED: perlecan (heparan sulfate proteoglycan 2) [Mus musculus]	12942	480207	555	448	144	130	52.2	6.02	37271	1	1	1	582.637	1744.89	3	1744.89	0.0032	0	37.21	32	33	0.0043	K	EGGQLPPGHSVQDGVLR	I
2	gi|149253150	PREDICTED: perlecan (heparan sulfate proteoglycan 2) [Mus musculus]	12942	480207	555	448	144	130	52.2	6.02	37272	1	1	1	582.637	1744.89	3	1744.89	0.0043	0	48.59	32	33	0.00031	K	EGGQLPPGHSVQDGVLR	I
2	gi|149253150	PREDICTED: perlecan (heparan sulfate proteoglycan 2) [Mus musculus]	12942	480207	555	448	144	130	52.2	6.02	37277	1	1	1	582.675	1745	3	1745.01	-0.0033	0	49.5		23	2.3e-05	K	VGGHLRPGIVQSGSIIR	I
2	gi|149253150	PREDICTED: perlecan (heparan sulfate proteoglycan 2) [Mus musculus]	12942	480207	555	448	144	130	52.2	6.02	37278	1	1	1	582.675	1745	3	1745.01	-0.0018	0	42.11		23	0.00013	K	VGGHLRPGIVQSGSIIR	I
2	gi|149253150	PREDICTED: perlecan (heparan sulfate proteoglycan 2) [Mus musculus]	12942	480207	555	448	144	130	52.2	6.02	37281	1	1	1	582.676	1745.01	3	1745.01	0.0008	0	47.5		22	3.5e-05	K	VGGHLRPGIVQSGSIIR	I
2	gi|149253150	PREDICTED: perlecan (heparan sulfate proteoglycan 2) [Mus musculus]	12942	480207	555	448	144	130	52.2	6.02	37282	1	1	1	582.676	1745.01	3	1745.01	0.0009	0	44.91		22	6.3e-05	K	VGGHLRPGIVQSGSIIR	I
2	gi|149253150	PREDICTED: perlecan (heparan sulfate proteoglycan 2) [Mus musculus]	12942	480207	555	448	144	130	52.2	6.02	37283	1	1	1	582.676	1745.01	3	1745.01	0.0009	0	55.42		22	5.6e-06	K	VGGHLRPGIVQSGSIIR	I
2	gi|149253150	PREDICTED: perlecan (heparan sulfate proteoglycan 2) [Mus musculus]	12942	480207	555	448	144	130	52.2	6.02	37298	1	1	1	873.927	1745.84	2	1745.84	-0.001	0	87.18	28	33	4.3e-08	R	LPAIEPSDQGQYLCR	A
2	gi|149253150	PREDICTED: perlecan (heparan sulfate proteoglycan 2) [Mus musculus]	12942	480207	555	448	144	130	52.2	6.02	37299	1	1	1	873.928	1745.84	2	1745.84	0.0004	0	94.83	28	33	7.6e-09	R	LPAIEPSDQGQYLCR	A
2	gi|149253150	PREDICTED: perlecan (heparan sulfate proteoglycan 2) [Mus musculus]	12942	480207	555	448	144	130	52.2	6.02	37300	1	1	1	873.928	1745.84	2	1745.84	0.001	0	87.73	28	33	3.9e-08	R	LPAIEPSDQGQYLCR	A
2	gi|149253150	PREDICTED: perlecan (heparan sulfate proteoglycan 2) [Mus musculus]	12942	480207	555	448	144	130	52.2	6.02	37371	1	1	1	584.632	1750.87	3	1750.88	-0.0008	0	23.33	25	32	0.087	R	NHGANLAYPPGSTSPIR	I
2	gi|149253150	PREDICTED: perlecan (heparan sulfate proteoglycan 2) [Mus musculus]	12942	480207	555	448	144	130	52.2	6.02	37373	1	1	1	584.632	1750.88	3	1750.88	-0.0001	0	27.4	29	32	0.036	R	NHGANLAYPPGSTSPIR	I
2	gi|149253150	PREDICTED: perlecan (heparan sulfate proteoglycan 2) [Mus musculus]	12942	480207	555	448	144	130	52.2	6.02	37374	1	1	1	584.632	1750.88	3	1750.88	0.0001	0	28.34	24	32	0.029	R	NHGANLAYPPGSTSPIR	I
2	gi|149253150	PREDICTED: perlecan (heparan sulfate proteoglycan 2) [Mus musculus]	12942	480207	555	448	144	130	52.2	6.02	37376	1	1	1	584.632	1750.88	3	1750.88	0.0005	0	34.31	28	33	0.0079	R	NHGANLAYPPGSTSPIR	I
2	gi|149253150	PREDICTED: perlecan (heparan sulfate proteoglycan 2) [Mus musculus]	12942	480207	555	448	144	130	52.2	6.02	37377	1	1	1	584.633	1750.88	3	1750.88	0.0008	0	34.36	29	33	0.0078	R	NHGANLAYPPGSTSPIR	I
2	gi|149253150	PREDICTED: perlecan (heparan sulfate proteoglycan 2) [Mus musculus]	12942	480207	555	448	144	130	52.2	6.02	37378	1	1	1	584.633	1750.88	3	1750.88	0.001	0	33.59	30	33	0.0093	R	NHGANLAYPPGSTSPIR	I
2	gi|149253150	PREDICTED: perlecan (heparan sulfate proteoglycan 2) [Mus musculus]	12942	480207	555	448	144	130	52.2	6.02	37379	1	1	1	584.633	1750.88	3	1750.88	0.0019	0	24.45	27	33	0.075	R	NHGANLAYPPGSTSPIR	I
2	gi|149253150	PREDICTED: perlecan (heparan sulfate proteoglycan 2) [Mus musculus]	12942	480207	555	448	144	130	52.2	6.02	37380	1	1	1	584.633	1750.88	3	1750.88	0.0032	0	30.19	25	32	0.019	R	NHGANLAYPPGSTSPIR	I
2	gi|149253150	PREDICTED: perlecan (heparan sulfate proteoglycan 2) [Mus musculus]	12942	480207	555	448	144	130	52.2	6.02	37381	1	1	1	584.634	1750.88	3	1750.88	0.0037	0	20.51	32	33	0.18	R	NHGANLAYPPGSTSPIR	I
2	gi|149253150	PREDICTED: perlecan (heparan sulfate proteoglycan 2) [Mus musculus]	12942	480207	555	448	144	130	52.2	6.02	37382	1	1	1	584.634	1750.88	3	1750.88	0.0048	0	46.06	29	33	0.00052	R	NHGANLAYPPGSTSPIR	I
2	gi|149253150	PREDICTED: perlecan (heparan sulfate proteoglycan 2) [Mus musculus]	12942	480207	555	448	144	130	52.2	6.02	37383	1	1	1	584.634	1750.88	3	1750.88	0.005	0	26.37	26	33	0.048	R	NHGANLAYPPGSTSPIR	I
2	gi|149253150	PREDICTED: perlecan (heparan sulfate proteoglycan 2) [Mus musculus]	12942	480207	555	448	144	130	52.2	6.02	37908	1	1	1	592.931	1775.77	3	1775.77	-0.001	0	68.65	27	30	1.4e-06	R	LHHMSVADSGEYVCR	A	Oxidation (M)	0.000200000000000.0
2	gi|149253150	PREDICTED: perlecan (heparan sulfate proteoglycan 2) [Mus musculus]	12942	480207	555	448	144	130	52.2	6.02	37909	1	1	1	444.95	1775.77	4	1775.77	-0.0006	0	24.45	28	30	0.036	R	LHHMSVADSGEYVCR	A	Oxidation (M)	0.000200000000000.0
2	gi|149253150	PREDICTED: perlecan (heparan sulfate proteoglycan 2) [Mus musculus]	12942	480207	555	448	144	130	52.2	6.02	37910	1	1	1	592.931	1775.77	3	1775.77	0.0004	0	83.65	27	30	4.5e-08	R	LHHMSVADSGEYVCR	A	Oxidation (M)	0.000200000000000.0
2	gi|149253150	PREDICTED: perlecan (heparan sulfate proteoglycan 2) [Mus musculus]	12942	480207	555	448	144	130	52.2	6.02	37911	1	1	1	592.932	1775.77	3	1775.77	0.0011	0	61.37	26	30	7.7e-06	R	LHHMSVADSGEYVCR	A	Oxidation (M)	0.000200000000000.0
2	gi|149253150	PREDICTED: perlecan (heparan sulfate proteoglycan 2) [Mus musculus]	12942	480207	555	448	144	130	52.2	6.02	37912	1	1	1	592.932	1775.77	3	1775.77	0.0013	0	64.6		30	3.7e-06	R	LHHMSVADSGEYVCR	A	Oxidation (M)	0.000200000000000.0
2	gi|149253150	PREDICTED: perlecan (heparan sulfate proteoglycan 2) [Mus musculus]	12942	480207	555	448	144	130	52.2	6.02	37954	1	1	1	888.954	1775.89	2	1775.89	-0.0013	1	65.33		33	6.9e-06	R	EVSEAVVEKLEPEYR	K
2	gi|149253150	PREDICTED: perlecan (heparan sulfate proteoglycan 2) [Mus musculus]	12942	480207	555	448	144	130	52.2	6.02	37956	1	1	1	592.972	1775.89	3	1775.89	-0.0002	1	39.74	22	33	0.0025	R	EVSEAVVEKLEPEYR	K
2	gi|149253150	PREDICTED: perlecan (heparan sulfate proteoglycan 2) [Mus musculus]	12942	480207	555	448	144	130	52.2	6.02	37957	1	1	1	592.972	1775.89	3	1775.89	0.0009	1	52.42	25	33	0.00014	R	EVSEAVVEKLEPEYR	K
2	gi|149253150	PREDICTED: perlecan (heparan sulfate proteoglycan 2) [Mus musculus]	12942	480207	555	448	144	130	52.2	6.02	37958	1	1	1	592.973	1775.9	3	1775.89	0.002	1	50.98	24	33	0.00019	R	EVSEAVVEKLEPEYR	K
2	gi|149253150	PREDICTED: perlecan (heparan sulfate proteoglycan 2) [Mus musculus]	12942	480207	555	448	144	130	52.2	6.02	38118	1	1	1	445.991	1779.93	4	1779.93	0.0006	1	22.65	23	31	0.083	K	CLIHEGATPIKVEWK	I
2	gi|149253150	PREDICTED: perlecan (heparan sulfate proteoglycan 2) [Mus musculus]	12942	480207	555	448	144	130	52.2	6.02	38120	2	1	1	594.322	1779.95	3	1779.93	0.0114	1	20.65		30	0.1	K	CLIHEGATPIKVEWK	I
2	gi|149253150	PREDICTED: perlecan (heparan sulfate proteoglycan 2) [Mus musculus]	12942	480207	555	448	144	130	52.2	6.02	38772	1	1	1	900.428	1798.84	2	1798.84	0.0001	0	69.86	24	32	2e-06	R	NIGASVEFHCAVPNER	G
2	gi|149253150	PREDICTED: perlecan (heparan sulfate proteoglycan 2) [Mus musculus]	12942	480207	555	448	144	130	52.2	6.02	38773	1	1	1	600.621	1798.84	3	1798.84	0.0001	0	35.34	27	32	0.0056	R	NIGASVEFHCAVPNER	G
2	gi|149253150	PREDICTED: perlecan (heparan sulfate proteoglycan 2) [Mus musculus]	12942	480207	555	448	144	130	52.2	6.02	38774	1	1	1	600.622	1798.84	3	1798.84	0.0012	0	43.78	29	32	0.00081	R	NIGASVEFHCAVPNER	G
2	gi|149253150	PREDICTED: perlecan (heparan sulfate proteoglycan 2) [Mus musculus]	12942	480207	555	448	144	130	52.2	6.02	40001	1	1	1	612.98	1835.92	3	1835.92	-0.0028	0	33.26	29	33	0.011	R	SQSVRPGADVTFICTAK	S
2	gi|149253150	PREDICTED: perlecan (heparan sulfate proteoglycan 2) [Mus musculus]	12942	480207	555	448	144	130	52.2	6.02	40004	1	1	1	612.981	1835.92	3	1835.92	0.0001	0	36.8	28	33	0.0048	R	SQSVRPGADVTFICTAK	S
2	gi|149253150	PREDICTED: perlecan (heparan sulfate proteoglycan 2) [Mus musculus]	12942	480207	555	448	144	130	52.2	6.02	40005	1	1	1	612.981	1835.92	3	1835.92	0.0012	0	47.81		33	0.00039	R	SQSVRPGADVTFICTAK	S
2	gi|149253150	PREDICTED: perlecan (heparan sulfate proteoglycan 2) [Mus musculus]	12942	480207	555	448	144	130	52.2	6.02	40331	1	1	1	617.674	1850	3	1850	0.0042	0	34.16	26	29	0.0036	R	EHLLMALADLDELLVR	A
2	gi|149253150	PREDICTED: perlecan (heparan sulfate proteoglycan 2) [Mus musculus]	12942	480207	555	448	144	130	52.2	6.02	40639	1	1	1	623.006	1866	3	1865.99	0.0032	0	55.63		31	3.5e-05	R	EHLLMALADLDELLVR	A	Oxidation (M)	0.0000200000000000.0
2	gi|149253150	PREDICTED: perlecan (heparan sulfate proteoglycan 2) [Mus musculus]	12942	480207	555	448	144	130	52.2	6.02	40715	1	1	1	624.282	1869.82	3	1869.83	-0.0012	0	33.45	22	30	0.0055	R	CQVSGSPPHYFYWSR	E
2	gi|149253150	PREDICTED: perlecan (heparan sulfate proteoglycan 2) [Mus musculus]	12942	480207	555	448	144	130	52.2	6.02	40716	1	1	1	624.282	1869.82	3	1869.83	-0.0008	0	46.78	23	30	0.00025	R	CQVSGSPPHYFYWSR	E
2	gi|149253150	PREDICTED: perlecan (heparan sulfate proteoglycan 2) [Mus musculus]	12942	480207	555	448	144	130	52.2	6.02	40717	1	1	1	624.282	1869.83	3	1869.83	-0.0005	0	46.71	23	30	0.00025	R	CQVSGSPPHYFYWSR	E
2	gi|149253150	PREDICTED: perlecan (heparan sulfate proteoglycan 2) [Mus musculus]	12942	480207	555	448	144	130	52.2	6.02	41001	1	1	1	628.978	1883.91	3	1883.91	-0.0013	0	40.8	28	33	0.002	R	NSQLTGGFTVEPVHDGAR	L
2	gi|149253150	PREDICTED: perlecan (heparan sulfate proteoglycan 2) [Mus musculus]	12942	480207	555	448	144	130	52.2	6.02	41002	1	1	1	942.963	1883.91	2	1883.91	-0.0008	0	129.98		33	2.4e-12	R	NSQLTGGFTVEPVHDGAR	L
2	gi|149253150	PREDICTED: perlecan (heparan sulfate proteoglycan 2) [Mus musculus]	12942	480207	555	448	144	130	52.2	6.02	41003	1	1	1	628.978	1883.91	3	1883.91	-0.0007	0	34.6	24	33	0.0084	R	NSQLTGGFTVEPVHDGAR	L
2	gi|149253150	PREDICTED: perlecan (heparan sulfate proteoglycan 2) [Mus musculus]	12942	480207	555	448	144	130	52.2	6.02	41004	1	1	1	628.978	1883.91	3	1883.91	-0.0002	0	45.51	25	33	0.00067	R	NSQLTGGFTVEPVHDGAR	L
2	gi|149253150	PREDICTED: perlecan (heparan sulfate proteoglycan 2) [Mus musculus]	12942	480207	555	448	144	130	52.2	6.02	41005	1	1	1	942.964	1883.91	2	1883.91	0.0001	0	121.17		33	1.8e-11	R	NSQLTGGFTVEPVHDGAR	L
2	gi|149253150	PREDICTED: perlecan (heparan sulfate proteoglycan 2) [Mus musculus]	12942	480207	555	448	144	130	52.2	6.02	41006	1	1	1	628.978	1883.91	3	1883.91	0.0005	0	43.77	30	33	0.001	R	NSQLTGGFTVEPVHDGAR	L
2	gi|149253150	PREDICTED: perlecan (heparan sulfate proteoglycan 2) [Mus musculus]	12942	480207	555	448	144	130	52.2	6.02	41007	1	1	1	628.978	1883.91	3	1883.91	0.0009	0	56.18	27	33	5.7e-05	R	NSQLTGGFTVEPVHDGAR	L
2	gi|149253150	PREDICTED: perlecan (heparan sulfate proteoglycan 2) [Mus musculus]	12942	480207	555	448	144	130	52.2	6.02	41008	1	1	1	628.979	1883.91	3	1883.91	0.0017	0	38.53	25	33	0.0032	R	NSQLTGGFTVEPVHDGAR	L
2	gi|149253150	PREDICTED: perlecan (heparan sulfate proteoglycan 2) [Mus musculus]	12942	480207	555	448	144	130	52.2	6.02	41022	1	1	1	629.306	1884.9	3	1884.9	0.0004	0	49.33	23	33	0.00028	R	NSQLTGGFTVEPVHDGAR	L	Deamidated (NQ)	0.001000000000000000.0
2	gi|149253150	PREDICTED: perlecan (heparan sulfate proteoglycan 2) [Mus musculus]	12942	480207	555	448	144	130	52.2	6.02	41227	1	1	1	634.363	1900.07	3	1900.07	-0.001	0	51.3	23	27	4e-05	R	HPTPLALGQFHTVTLLR	S
2	gi|149253150	PREDICTED: perlecan (heparan sulfate proteoglycan 2) [Mus musculus]	12942	480207	555	448	144	130	52.2	6.02	41228	1	1	1	476.024	1900.07	4	1900.07	-0.001	0	42.7		27	0.00029	R	HPTPLALGQFHTVTLLR	S
2	gi|149253150	PREDICTED: perlecan (heparan sulfate proteoglycan 2) [Mus musculus]	12942	480207	555	448	144	130	52.2	6.02	41229	1	1	1	634.363	1900.07	3	1900.07	-0.0008	0	69.32	25	27	6.4e-07	R	HPTPLALGQFHTVTLLR	S
2	gi|149253150	PREDICTED: perlecan (heparan sulfate proteoglycan 2) [Mus musculus]	12942	480207	555	448	144	130	52.2	6.02	41230	1	1	1	634.364	1900.07	3	1900.07	0.0002	0	50.92		27	4.4e-05	R	HPTPLALGQFHTVTLLR	S
2	gi|149253150	PREDICTED: perlecan (heparan sulfate proteoglycan 2) [Mus musculus]	12942	480207	555	448	144	130	52.2	6.02	41231	1	1	1	476.025	1900.07	4	1900.07	0.0011	0	41.94		27	0.00035	R	HPTPLALGQFHTVTLLR	S
2	gi|149253150	PREDICTED: perlecan (heparan sulfate proteoglycan 2) [Mus musculus]	12942	480207	555	448	144	130	52.2	6.02	41232	1	1	1	634.364	1900.07	3	1900.07	0.0012	0	68.97	25	27	6.8e-07	R	HPTPLALGQFHTVTLLR	S
2	gi|149253150	PREDICTED: perlecan (heparan sulfate proteoglycan 2) [Mus musculus]	12942	480207	555	448	144	130	52.2	6.02	41233	1	1	1	476.025	1900.07	4	1900.07	0.0015	0	40.43		27	0.00048	R	HPTPLALGQFHTVTLLR	S
2	gi|149253150	PREDICTED: perlecan (heparan sulfate proteoglycan 2) [Mus musculus]	12942	480207	555	448	144	130	52.2	6.02	41234	1	1	1	634.364	1900.07	3	1900.07	0.0017	0	73.8		27	2.2e-07	R	HPTPLALGQFHTVTLLR	S
2	gi|149253150	PREDICTED: perlecan (heparan sulfate proteoglycan 2) [Mus musculus]	12942	480207	555	448	144	130	52.2	6.02	41235	1	1	1	634.364	1900.07	3	1900.07	0.0017	0	64.74		27	1.8e-06	R	HPTPLALGQFHTVTLLR	S
2	gi|149253150	PREDICTED: perlecan (heparan sulfate proteoglycan 2) [Mus musculus]	12942	480207	555	448	144	130	52.2	6.02	41598	1	1	1	960.914	1919.81	2	1919.81	0.0001	0	94.44		28	2.4e-09	R	CESCAPGYEGNPIQPGGK	C
2	gi|149253150	PREDICTED: perlecan (heparan sulfate proteoglycan 2) [Mus musculus]	12942	480207	555	448	144	130	52.2	6.02	41599	1	1	1	960.915	1919.81	2	1919.81	0.0007	0	70.94		28	5.4e-07	R	CESCAPGYEGNPIQPGGK	C
2	gi|149253150	PREDICTED: perlecan (heparan sulfate proteoglycan 2) [Mus musculus]	12942	480207	555	448	144	130	52.2	6.02	41617	1	1	1	641.336	1920.99	3	1920.98	0.001	0	26.9	23	32	0.039	R	QPDFISFGLVGGRPEFR	F
2	gi|149253150	PREDICTED: perlecan (heparan sulfate proteoglycan 2) [Mus musculus]	12942	480207	555	448	144	130	52.2	6.02	41618	1	1	1	641.336	1920.99	3	1920.98	0.0012	0	27.97	25	32	0.03	R	QPDFISFGLVGGRPEFR	F
2	gi|149253150	PREDICTED: perlecan (heparan sulfate proteoglycan 2) [Mus musculus]	12942	480207	555	448	144	130	52.2	6.02	41619	1	1	1	641.336	1920.99	3	1920.98	0.0024	0	26.77	25	32	0.041	R	QPDFISFGLVGGRPEFR	F
2	gi|149253150	PREDICTED: perlecan (heparan sulfate proteoglycan 2) [Mus musculus]	12942	480207	555	448	144	130	52.2	6.02	41620	1	1	1	641.336	1920.99	3	1920.98	0.0028	0	26.47	25	32	0.043	R	QPDFISFGLVGGRPEFR	F
2	gi|149253150	PREDICTED: perlecan (heparan sulfate proteoglycan 2) [Mus musculus]	12942	480207	555	448	144	130	52.2	6.02	41678	1	1	1	962.96	1923.91	2	1923.91	-0.0001	0	68.2	28	33	3.3e-06	R	AYDGLSLPEDTETVTASR	Y
2	gi|149253150	PREDICTED: perlecan (heparan sulfate proteoglycan 2) [Mus musculus]	12942	480207	555	448	144	130	52.2	6.02	41679	1	1	1	962.961	1923.91	2	1923.91	0.001	0	46.65	23	33	0.00049	R	AYDGLSLPEDTETVTASR	Y
2	gi|149253150	PREDICTED: perlecan (heparan sulfate proteoglycan 2) [Mus musculus]	12942	480207	555	448	144	130	52.2	6.02	41686	1	1	1	963.475	1924.94	2	1924.94	0.0007	0	99.8	26	33	2.6e-09	R	LYILQASPADAGEYVCR	A
2	gi|149253150	PREDICTED: perlecan (heparan sulfate proteoglycan 2) [Mus musculus]	12942	480207	555	448	144	130	52.2	6.02	41687	1	1	1	963.476	1924.94	2	1924.94	0.0016	0	91.91	25	33	1.6e-08	R	LYILQASPADAGEYVCR	A
2	gi|149253150	PREDICTED: perlecan (heparan sulfate proteoglycan 2) [Mus musculus]	12942	480207	555	448	144	130	52.2	6.02	41688	1	1	1	963.476	1924.94	2	1924.94	0.0017	0	68.05	24	33	3.8e-06	R	LYILQASPADAGEYVCR	A
2	gi|149253150	PREDICTED: perlecan (heparan sulfate proteoglycan 2) [Mus musculus]	12942	480207	555	448	144	130	52.2	6.02	41904	1	1	1	644.991	1931.95	3	1931.95	-0.0002	1	60.63	31	33	2.2e-05	R	LRLPQVSPADSGDYVCR	V
2	gi|149253150	PREDICTED: perlecan (heparan sulfate proteoglycan 2) [Mus musculus]	12942	480207	555	448	144	130	52.2	6.02	41905	1	1	1	644.991	1931.95	3	1931.95	-0.0002	1	41.89		33	0.0016	R	LRLPQVSPADSGDYVCR	V
2	gi|149253150	PREDICTED: perlecan (heparan sulfate proteoglycan 2) [Mus musculus]	12942	480207	555	448	144	130	52.2	6.02	41906	1	1	1	644.991	1931.95	3	1931.95	0	1	69.12	24	33	3.1e-06	R	LRLPQVSPADSGDYVCR	V
2	gi|149253150	PREDICTED: perlecan (heparan sulfate proteoglycan 2) [Mus musculus]	12942	480207	555	448	144	130	52.2	6.02	41907	1	1	1	644.992	1931.95	3	1931.95	0.0007	1	60.1	25	33	2.4e-05	R	LRLPQVSPADSGDYVCR	V
2	gi|149253150	PREDICTED: perlecan (heparan sulfate proteoglycan 2) [Mus musculus]	12942	480207	555	448	144	130	52.2	6.02	42250	1	1	1	650.277	1947.81	3	1947.81	-0.0001	0	42.01	25	27	0.00034	R	CAPGYYGNPSQGQPCHR	D
2	gi|149253150	PREDICTED: perlecan (heparan sulfate proteoglycan 2) [Mus musculus]	12942	480207	555	448	144	130	52.2	6.02	42251	1	1	1	650.278	1947.81	3	1947.81	0.0001	0	59.34	24	27	6.3e-06	R	CAPGYYGNPSQGQPCHR	D
2	gi|149253150	PREDICTED: perlecan (heparan sulfate proteoglycan 2) [Mus musculus]	12942	480207	555	448	144	130	52.2	6.02	42759	1	1	1	991.02	1980.03	2	1980.03	-0.0021	0	110.67	27	32	1.5e-10	R	AASISAVSLEVAQPGPSSGPR	A
2	gi|149253150	PREDICTED: perlecan (heparan sulfate proteoglycan 2) [Mus musculus]	12942	480207	555	448	144	130	52.2	6.02	42760	1	1	1	661.016	1980.03	3	1980.03	-0.0018	0	66.59	24	32	3.9e-06	R	AASISAVSLEVAQPGPSSGPR	A
2	gi|149253150	PREDICTED: perlecan (heparan sulfate proteoglycan 2) [Mus musculus]	12942	480207	555	448	144	130	52.2	6.02	42761	1	1	1	661.016	1980.03	3	1980.03	-0.0004	0	54.06	27	32	6.8e-05	R	AASISAVSLEVAQPGPSSGPR	A
2	gi|149253150	PREDICTED: perlecan (heparan sulfate proteoglycan 2) [Mus musculus]	12942	480207	555	448	144	130	52.2	6.02	42762	1	1	1	991.021	1980.03	2	1980.03	0.0006	0	94.78	27	32	5.8e-09	R	AASISAVSLEVAQPGPSSGPR	A
2	gi|149253150	PREDICTED: perlecan (heparan sulfate proteoglycan 2) [Mus musculus]	12942	480207	555	448	144	130	52.2	6.02	42763	1	1	1	991.022	1980.03	2	1980.03	0.0017	0	46.79	26	32	0.00035	R	AASISAVSLEVAQPGPSSGPR	A
2	gi|149253150	PREDICTED: perlecan (heparan sulfate proteoglycan 2) [Mus musculus]	12942	480207	555	448	144	130	52.2	6.02	43454	1	1	1	676.007	2025	3	2025	0.0003	0	48.72	31	33	0.00028	K	ITFRPDSADGMLLYNGQK	R
2	gi|149253150	PREDICTED: perlecan (heparan sulfate proteoglycan 2) [Mus musculus]	12942	480207	555	448	144	130	52.2	6.02	43457	1	1	1	676.335	2025.98	3	2025.98	-0.0001	0	33.54		33	0.0096	K	ITFRPDSADGMLLYNGQK	R	Deamidated (NQ)	0.000000000000001000.0
2	gi|149253150	PREDICTED: perlecan (heparan sulfate proteoglycan 2) [Mus musculus]	12942	480207	555	448	144	130	52.2	6.02	43541	1	1	1	1016.98	2031.95	2	2031.95	0.0003	0	86.77		32	4.2e-08	R	VSGISMDVAVPENTGQDSAR	E
2	gi|149253150	PREDICTED: perlecan (heparan sulfate proteoglycan 2) [Mus musculus]	12942	480207	555	448	144	130	52.2	6.02	43542	1	1	1	678.325	2031.95	3	2031.95	0.0006	0	30.69		32	0.017	R	VSGISMDVAVPENTGQDSAR	E
2	gi|149253150	PREDICTED: perlecan (heparan sulfate proteoglycan 2) [Mus musculus]	12942	480207	555	448	144	130	52.2	6.02	43543	1	1	1	1016.98	2031.95	2	2031.95	0.0012	0	64.08	29	32	7.8e-06	R	VSGISMDVAVPENTGQDSAR	E
2	gi|149253150	PREDICTED: perlecan (heparan sulfate proteoglycan 2) [Mus musculus]	12942	480207	555	448	144	130	52.2	6.02	43544	1	1	1	1016.99	2031.96	2	2031.95	0.0025	0	58.42	28	33	3e-05	R	VSGISMDVAVPENTGQDSAR	E
2	gi|149253150	PREDICTED: perlecan (heparan sulfate proteoglycan 2) [Mus musculus]	12942	480207	555	448	144	130	52.2	6.02	43673	1	1	1	681.338	2040.99	3	2040.99	-0.0009	0	54.77	30	33	8e-05	K	ITFRPDSADGMLLYNGQK	R	Oxidation (M)	0.000000000020000000.0
2	gi|149253150	PREDICTED: perlecan (heparan sulfate proteoglycan 2) [Mus musculus]	12942	480207	555	448	144	130	52.2	6.02	43674	1	1	1	681.339	2040.99	3	2040.99	0.0007	0	65.18	33	33	7.4e-06	K	ITFRPDSADGMLLYNGQK	R	Oxidation (M)	0.000000000020000000.0
2	gi|149253150	PREDICTED: perlecan (heparan sulfate proteoglycan 2) [Mus musculus]	12942	480207	555	448	144	130	52.2	6.02	43696	1	1	1	681.666	2041.98	3	2041.98	-0.0026	0	46.09	32	33	0.00054	K	ITFRPDSADGMLLYNGQK	R	Deamidated (NQ); Oxidation (M)	0.000000000020001000.0
2	gi|149253150	PREDICTED: perlecan (heparan sulfate proteoglycan 2) [Mus musculus]	12942	480207	555	448	144	130	52.2	6.02	43699	1	1	1	681.666	2041.98	3	2041.98	-0.0013	0	29.39	23	33	0.024	K	ITFRPDSADGMLLYNGQK	R	Deamidated (NQ); Oxidation (M)	0.000000000020000010.0
2	gi|149253150	PREDICTED: perlecan (heparan sulfate proteoglycan 2) [Mus musculus]	12942	480207	555	448	144	130	52.2	6.02	43700	1	1	1	681.666	2041.98	3	2041.98	-0.0004	0	32.39	24	33	0.012	K	ITFRPDSADGMLLYNGQK	R	Deamidated (NQ); Oxidation (M)	0.000000000020001000.0
2	gi|149253150	PREDICTED: perlecan (heparan sulfate proteoglycan 2) [Mus musculus]	12942	480207	555	448	144	130	52.2	6.02	43701	1	1	1	681.667	2041.98	3	2041.98	0.0013	0	58.25	28	33	3.2e-05	K	ITFRPDSADGMLLYNGQK	R	Deamidated (NQ); Oxidation (M)	0.000000000020001000.0
2	gi|149253150	PREDICTED: perlecan (heparan sulfate proteoglycan 2) [Mus musculus]	12942	480207	555	448	144	130	52.2	6.02	43702	1	1	1	681.667	2041.98	3	2041.98	0.0026	0	56.59	31	33	4.7e-05	K	ITFRPDSADGMLLYNGQK	R	Deamidated (NQ); Oxidation (M)	0.000000000020000010.0
2	gi|149253150	PREDICTED: perlecan (heparan sulfate proteoglycan 2) [Mus musculus]	12942	480207	555	448	144	130	52.2	6.02	43799	1	1	1	683.656	2047.95	3	2047.95	-0.0006	0	48.2	26	33	0.00036	R	VSGISMDVAVPENTGQDSAR	E	Oxidation (M)	0.00000200000000000000.0
2	gi|149253150	PREDICTED: perlecan (heparan sulfate proteoglycan 2) [Mus musculus]	12942	480207	555	448	144	130	52.2	6.02	43800	1	1	1	1024.98	2047.95	2	2047.95	0.001	0	75.91	27	33	6.2e-07	R	VSGISMDVAVPENTGQDSAR	E	Oxidation (M)	0.00000200000000000000.0
2	gi|149253150	PREDICTED: perlecan (heparan sulfate proteoglycan 2) [Mus musculus]	12942	480207	555	448	144	130	52.2	6.02	43801	1	1	1	1024.98	2047.95	2	2047.95	0.0049	0	70.79	27	33	2.1e-06	R	VSGISMDVAVPENTGQDSAR	E	Oxidation (M)	0.00000200000000000000.0
2	gi|149253150	PREDICTED: perlecan (heparan sulfate proteoglycan 2) [Mus musculus]	12942	480207	555	448	144	130	52.2	6.02	43802	1	1	1	683.659	2047.95	3	2047.95	0.0058	0	61.68	30	34	1.7e-05	R	VSGISMDVAVPENTGQDSAR	E	Oxidation (M)	0.00000200000000000000.0
2	gi|149253150	PREDICTED: perlecan (heparan sulfate proteoglycan 2) [Mus musculus]	12942	480207	555	448	144	130	52.2	6.02	43803	1	1	1	1024.98	2047.95	2	2047.95	0.0069	0	63.79	25	34	1.1e-05	R	VSGISMDVAVPENTGQDSAR	E	Oxidation (M)	0.00000200000000000000.0
2	gi|149253150	PREDICTED: perlecan (heparan sulfate proteoglycan 2) [Mus musculus]	12942	480207	555	448	144	130	52.2	6.02	43908	1	1	1	686.707	2057.1	3	2057.1	-0.0002	0	48.4		31	0.0002	R	GMLEPVQKPDVILVGAGYR	L	Oxidation (M)	0.0200000000000000000.0
2	gi|149253150	PREDICTED: perlecan (heparan sulfate proteoglycan 2) [Mus musculus]	12942	480207	555	448	144	130	52.2	6.02	43909	1	1	1	686.707	2057.1	3	2057.1	0	0	22.23	22	31	0.082	R	GMLEPVQKPDVILVGAGYR	L	Oxidation (M)	0.0200000000000000000.0
2	gi|149253150	PREDICTED: perlecan (heparan sulfate proteoglycan 2) [Mus musculus]	12942	480207	555	448	144	130	52.2	6.02	43910	1	1	1	686.707	2057.1	3	2057.1	0.0008	0	52.09		31	8.6e-05	R	GMLEPVQKPDVILVGAGYR	L	Oxidation (M)	0.0200000000000000000.0
2	gi|149253150	PREDICTED: perlecan (heparan sulfate proteoglycan 2) [Mus musculus]	12942	480207	555	448	144	130	52.2	6.02	43948	1	1	1	687.626	2059.86	3	2059.86	-0.0014	1	66.44		28	1.5e-06	R	DVKEADQGAYTCEAMNSR	G	Oxidation (M)	0.000000000000002000.0
2	gi|149253150	PREDICTED: perlecan (heparan sulfate proteoglycan 2) [Mus musculus]	12942	480207	555	448	144	130	52.2	6.02	43949	1	1	1	687.626	2059.86	3	2059.86	-0.0003	1	49.58		28	7.3e-05	R	DVKEADQGAYTCEAMNSR	G	Oxidation (M)	0.000000000000002000.0
2	gi|149253150	PREDICTED: perlecan (heparan sulfate proteoglycan 2) [Mus musculus]	12942	480207	555	448	144	130	52.2	6.02	44024	1	1	1	689.645	2065.91	3	2065.91	-0.0003	0	40.91		30	0.00096	K	ATATACRPCPCPYIDASR	R
2	gi|149253150	PREDICTED: perlecan (heparan sulfate proteoglycan 2) [Mus musculus]	12942	480207	555	448	144	130	52.2	6.02	44025	1	1	1	689.645	2065.91	3	2065.91	0.0006	0	44.63		30	0.00043	K	ATATACRPCPCPYIDASR	R
2	gi|149253150	PREDICTED: perlecan (heparan sulfate proteoglycan 2) [Mus musculus]	12942	480207	555	448	144	130	52.2	6.02	44081	1	1	1	691.979	2072.92	3	2072.92	-0.0005	0	37.36		30	0.002	K	QPGEVCGPTHFQCVSTNR	C
2	gi|149253150	PREDICTED: perlecan (heparan sulfate proteoglycan 2) [Mus musculus]	12942	480207	555	448	144	130	52.2	6.02	44082	1	1	1	691.979	2072.92	3	2072.92	-0.0005	0	34.96	24	30	0.0034	K	QPGEVCGPTHFQCVSTNR	C
2	gi|149253150	PREDICTED: perlecan (heparan sulfate proteoglycan 2) [Mus musculus]	12942	480207	555	448	144	130	52.2	6.02	44083	1	1	1	691.98	2072.92	3	2072.92	0.001	0	31.98		30	0.007	K	QPGEVCGPTHFQCVSTNR	C
2	gi|149253150	PREDICTED: perlecan (heparan sulfate proteoglycan 2) [Mus musculus]	12942	480207	555	448	144	130	52.2	6.02	44113	1	1	1	692.979	2075.91	3	2075.92	-0.0005	1	41.64	22	30	0.00082	R	RCESCAPGYEGNPIQPGGK	C
2	gi|149253150	PREDICTED: perlecan (heparan sulfate proteoglycan 2) [Mus musculus]	12942	480207	555	448	144	130	52.2	6.02	44114	1	1	1	692.979	2075.92	3	2075.92	0.0004	1	39.34	24	31	0.0015	R	RCESCAPGYEGNPIQPGGK	C
2	gi|149253150	PREDICTED: perlecan (heparan sulfate proteoglycan 2) [Mus musculus]	12942	480207	555	448	144	130	52.2	6.02	44877	1	1	1	531.797	2123.16	4	2123.16	-0.0023	0	42.21		28	0.00039	R	QPLVVLQGNNIVLEHHASR	D
2	gi|149253150	PREDICTED: perlecan (heparan sulfate proteoglycan 2) [Mus musculus]	12942	480207	555	448	144	130	52.2	6.02	44878	1	1	1	708.727	2123.16	3	2123.16	-0.0008	0	46.13	24	27	0.00014	R	QPLVVLQGNNIVLEHHASR	D
2	gi|149253150	PREDICTED: perlecan (heparan sulfate proteoglycan 2) [Mus musculus]	12942	480207	555	448	144	130	52.2	6.02	44879	1	1	1	708.727	2123.16	3	2123.16	0.0005	0	63.11	25	27	2.8e-06	R	QPLVVLQGNNIVLEHHASR	D
2	gi|149253150	PREDICTED: perlecan (heparan sulfate proteoglycan 2) [Mus musculus]	12942	480207	555	448	144	130	52.2	6.02	44880	1	1	1	531.798	2123.16	4	2123.16	0.0028	0	46.7		27	0.00012	R	QPLVVLQGNNIVLEHHASR	D
2	gi|149253150	PREDICTED: perlecan (heparan sulfate proteoglycan 2) [Mus musculus]	12942	480207	555	448	144	130	52.2	6.02	44881	1	1	1	531.798	2123.16	4	2123.16	0.0031	0	44.07		27	0.00023	R	QPLVVLQGNNIVLEHHASR	D
2	gi|149253150	PREDICTED: perlecan (heparan sulfate proteoglycan 2) [Mus musculus]	12942	480207	555	448	144	130	52.2	6.02	44887	1	1	1	532.043	2124.14	4	2124.14	0.0005	0	41.64		29	0.00059	R	QPLVVLQGNNIVLEHHASR	D	Deamidated (NQ)	0.0000000001000000000.0
2	gi|149253150	PREDICTED: perlecan (heparan sulfate proteoglycan 2) [Mus musculus]	12942	480207	555	448	144	130	52.2	6.02	46345	1	1	1	739.643	2215.91	3	2215.91	-0.0004	0	79.2	25	27	6.2e-08	R	CPIGYSGLSCESCDAHFTR	V
2	gi|149253150	PREDICTED: perlecan (heparan sulfate proteoglycan 2) [Mus musculus]	12942	480207	555	448	144	130	52.2	6.02	46346	1	1	1	739.644	2215.91	3	2215.91	0.0009	0	72.65	25	27	2.8e-07	R	CPIGYSGLSCESCDAHFTR	V
2	gi|149253150	PREDICTED: perlecan (heparan sulfate proteoglycan 2) [Mus musculus]	12942	480207	555	448	144	130	52.2	6.02	46546	1	1	1	742.415	2224.22	3	2224.22	0.0042	0	35.85	24	27	0.0014	R	VIPYFTQTPYSFLPLPTIK	D
2	gi|149253150	PREDICTED: perlecan (heparan sulfate proteoglycan 2) [Mus musculus]	12942	480207	555	448	144	130	52.2	6.02	47778	1	1	1	760.753	2279.24	3	2279.24	-0.0012	0	67.66		28	1.1e-06	R	AELLVAEAPSKPITVTVEEQR	S
2	gi|149253150	PREDICTED: perlecan (heparan sulfate proteoglycan 2) [Mus musculus]	12942	480207	555	448	144	130	52.2	6.02	47779	1	1	1	1140.63	2279.24	2	2279.24	0.0004	0	70.73		28	5.4e-07	R	AELLVAEAPSKPITVTVEEQR	S
2	gi|149253150	PREDICTED: perlecan (heparan sulfate proteoglycan 2) [Mus musculus]	12942	480207	555	448	144	130	52.2	6.02	47780	1	1	1	760.754	2279.24	3	2279.24	0.0021	0	63.84		27	2.6e-06	R	AELLVAEAPSKPITVTVEEQR	S
2	gi|149253150	PREDICTED: perlecan (heparan sulfate proteoglycan 2) [Mus musculus]	12942	480207	555	448	144	130	52.2	6.02	47781	1	1	1	760.754	2279.24	3	2279.24	0.0023	0	68.98	25	27	8e-07	R	AELLVAEAPSKPITVTVEEQR	S
2	gi|149253150	PREDICTED: perlecan (heparan sulfate proteoglycan 2) [Mus musculus]	12942	480207	555	448	144	130	52.2	6.02	48137	1	1	1	764.953	2291.84	3	2291.84	-0.0001	1	40.22		20	9.5e-05	R	CDGDFDCEDRTDEANCSVK	Q
2	gi|149253150	PREDICTED: perlecan (heparan sulfate proteoglycan 2) [Mus musculus]	12942	480207	555	448	144	130	52.2	6.02	48433	1	1	1	576.043	2300.14	4	2300.14	0.002	0	33.56	25	32	0.0088	R	QVQLSEEHWVHESGRPVQR	A
2	gi|149253150	PREDICTED: perlecan (heparan sulfate proteoglycan 2) [Mus musculus]	12942	480207	555	448	144	130	52.2	6.02	48434	1	1	1	576.043	2300.14	4	2300.14	0.002	0	22.45	25	32	0.11	R	QVQLSEEHWVHESGRPVQR	A
2	gi|149253150	PREDICTED: perlecan (heparan sulfate proteoglycan 2) [Mus musculus]	12942	480207	555	448	144	130	52.2	6.02	48437	1	1	1	576.043	2300.14	4	2300.14	0.0032	0	23.92	21	32	0.08	R	QVQLSEEHWVHESGRPVQR	A
2	gi|149253150	PREDICTED: perlecan (heparan sulfate proteoglycan 2) [Mus musculus]	12942	480207	555	448	144	130	52.2	6.02	48443	1	1	1	768.055	2301.14	3	2301.15	-0.0044	0	26.74	22	33	0.045	R	SPVISIEPPSSTVQQGQDASFK	C
2	gi|149253150	PREDICTED: perlecan (heparan sulfate proteoglycan 2) [Mus musculus]	12942	480207	555	448	144	130	52.2	6.02	48444	1	1	1	768.056	2301.15	3	2301.15	-0.0017	0	48.94	23	33	0.00028	R	SPVISIEPPSSTVQQGQDASFK	C
2	gi|149253150	PREDICTED: perlecan (heparan sulfate proteoglycan 2) [Mus musculus]	12942	480207	555	448	144	130	52.2	6.02	48445	1	1	1	768.057	2301.15	3	2301.15	-0.001	0	47.88	26	33	0.00036	R	SPVISIEPPSSTVQQGQDASFK	C
2	gi|149253150	PREDICTED: perlecan (heparan sulfate proteoglycan 2) [Mus musculus]	12942	480207	555	448	144	130	52.2	6.02	48446	1	1	1	768.057	2301.15	3	2301.15	0.0003	0	38.38	25	33	0.0032	R	SPVISIEPPSSTVQQGQDASFK	C
2	gi|149253150	PREDICTED: perlecan (heparan sulfate proteoglycan 2) [Mus musculus]	12942	480207	555	448	144	130	52.2	6.02	48447	1	1	1	1151.58	2301.15	2	2301.15	0.0004	0	90.33	29	33	2e-08	R	SPVISIEPPSSTVQQGQDASFK	C
2	gi|149253150	PREDICTED: perlecan (heparan sulfate proteoglycan 2) [Mus musculus]	12942	480207	555	448	144	130	52.2	6.02	48448	1	1	1	1151.58	2301.15	2	2301.15	0.0004	0	87.16	28	33	4.3e-08	R	SPVISIEPPSSTVQQGQDASFK	C
2	gi|149253150	PREDICTED: perlecan (heparan sulfate proteoglycan 2) [Mus musculus]	12942	480207	555	448	144	130	52.2	6.02	48449	1	1	1	768.057	2301.15	3	2301.15	0.0009	0	50.07	23	33	0.00022	R	SPVISIEPPSSTVQQGQDASFK	C
2	gi|149253150	PREDICTED: perlecan (heparan sulfate proteoglycan 2) [Mus musculus]	12942	480207	555	448	144	130	52.2	6.02	48450	1	1	1	1151.58	2301.15	2	2301.15	0.0009	0	90.33	28	33	2e-08	R	SPVISIEPPSSTVQQGQDASFK	C
2	gi|149253150	PREDICTED: perlecan (heparan sulfate proteoglycan 2) [Mus musculus]	12942	480207	555	448	144	130	52.2	6.02	48451	1	1	1	1151.58	2301.15	2	2301.15	0.0014	0	115.35	30	33	6.1e-11	R	SPVISIEPPSSTVQQGQDASFK	C
2	gi|149253150	PREDICTED: perlecan (heparan sulfate proteoglycan 2) [Mus musculus]	12942	480207	555	448	144	130	52.2	6.02	48452	1	1	1	1151.58	2301.15	2	2301.15	0.0016	0	81.3	28	33	1.6e-07	R	SPVISIEPPSSTVQQGQDASFK	C
2	gi|149253150	PREDICTED: perlecan (heparan sulfate proteoglycan 2) [Mus musculus]	12942	480207	555	448	144	130	52.2	6.02	48453	1	1	1	768.058	2301.15	3	2301.15	0.0023	0	61.59		33	1.4e-05	R	SPVISIEPPSSTVQQGQDASFK	C
2	gi|149253150	PREDICTED: perlecan (heparan sulfate proteoglycan 2) [Mus musculus]	12942	480207	555	448	144	130	52.2	6.02	49669	1	1	1	802.771	2405.29	3	2405.29	0.0036	0	74.84		28	2.6e-07	R	AEMLQALASLEAVLLQTVYNTK	M
2	gi|149253150	PREDICTED: perlecan (heparan sulfate proteoglycan 2) [Mus musculus]	12942	480207	555	448	144	130	52.2	6.02	49670	1	1	1	1203.65	2405.29	2	2405.29	0.0065	0	60.22		28	7.1e-06	R	AEMLQALASLEAVLLQTVYNTK	M
2	gi|149253150	PREDICTED: perlecan (heparan sulfate proteoglycan 2) [Mus musculus]	12942	480207	555	448	144	130	52.2	6.02	49822	1	1	1	808.104	2421.29	3	2421.28	0.0064	0	84.35		30	3.7e-08	R	AEMLQALASLEAVLLQTVYNTK	M	Oxidation (M)	0.0020000000000000000000.0
2	gi|149253150	PREDICTED: perlecan (heparan sulfate proteoglycan 2) [Mus musculus]	12942	480207	555	448	144	130	52.2	6.02	49860	1	1	1	607.589	2426.33	4	2426.33	-0.0029	0	38.49		27	0.00084	K	NLVLHTARPGAPPPQPLDLQHR	A
2	gi|149253150	PREDICTED: perlecan (heparan sulfate proteoglycan 2) [Mus musculus]	12942	480207	555	448	144	130	52.2	6.02	49861	1	1	1	607.59	2426.33	4	2426.33	-0.0007	0	38.63	24	27	0.00081	K	NLVLHTARPGAPPPQPLDLQHR	A
2	gi|149253150	PREDICTED: perlecan (heparan sulfate proteoglycan 2) [Mus musculus]	12942	480207	555	448	144	130	52.2	6.02	49862	1	1	1	486.273	2426.33	5	2426.33	-0.0002	0	28.3	27	27	0.0092	K	NLVLHTARPGAPPPQPLDLQHR	A
2	gi|149253150	PREDICTED: perlecan (heparan sulfate proteoglycan 2) [Mus musculus]	12942	480207	555	448	144	130	52.2	6.02	49863	1	1	1	486.273	2426.33	5	2426.33	0.0007	0	20.93	24	27	0.047	K	NLVLHTARPGAPPPQPLDLQHR	A
2	gi|149253150	PREDICTED: perlecan (heparan sulfate proteoglycan 2) [Mus musculus]	12942	480207	555	448	144	130	52.2	6.02	49864	1	1	1	607.59	2426.33	4	2426.33	0.0008	0	39.68	25	27	0.00063	K	NLVLHTARPGAPPPQPLDLQHR	A
2	gi|149253150	PREDICTED: perlecan (heparan sulfate proteoglycan 2) [Mus musculus]	12942	480207	555	448	144	130	52.2	6.02	49865	1	1	1	486.274	2426.33	5	2426.33	0.0019	0	25.24		27	0.017	K	NLVLHTARPGAPPPQPLDLQHR	A
2	gi|149253150	PREDICTED: perlecan (heparan sulfate proteoglycan 2) [Mus musculus]	12942	480207	555	448	144	130	52.2	6.02	49866	1	1	1	486.274	2426.33	5	2426.33	0.0027	0	22.23		27	0.034	K	NLVLHTARPGAPPPQPLDLQHR	A
2	gi|149253150	PREDICTED: perlecan (heparan sulfate proteoglycan 2) [Mus musculus]	12942	480207	555	448	144	130	52.2	6.02	49867	1	1	1	486.274	2426.33	5	2426.33	0.003	0	27.57	25	27	0.01	K	NLVLHTARPGAPPPQPLDLQHR	A
2	gi|149253150	PREDICTED: perlecan (heparan sulfate proteoglycan 2) [Mus musculus]	12942	480207	555	448	144	130	52.2	6.02	49976	1	1	1	611.308	2441.2	4	2441.2	-0.0015	0	48.19	31	32	0.00029	K	MASVGLSDIVMDTTVTHTTIHGR	A
2	gi|149253150	PREDICTED: perlecan (heparan sulfate proteoglycan 2) [Mus musculus]	12942	480207	555	448	144	130	52.2	6.02	49983	1	1	1	815.089	2442.25	3	2442.24	0.002	0	49.37		31	0.00017	R	QLISTHFAPGDFQGFALVNPQR	N
2	gi|149253150	PREDICTED: perlecan (heparan sulfate proteoglycan 2) [Mus musculus]	12942	480207	555	448	144	130	52.2	6.02	49984	1	1	1	815.091	2442.25	3	2442.24	0.0062	0	48.33		31	0.00019	R	QLISTHFAPGDFQGFALVNPQR	N
2	gi|149253150	PREDICTED: perlecan (heparan sulfate proteoglycan 2) [Mus musculus]	12942	480207	555	448	144	130	52.2	6.02	50098	1	1	1	615.307	2457.2	4	2457.2	-0.0001	0	42.59	24	33	0.0011	K	MASVGLSDIVMDTTVTHTTIHGR	A	Oxidation (M)	0.00000000002000000000000.0
2	gi|149253150	PREDICTED: perlecan (heparan sulfate proteoglycan 2) [Mus musculus]	12942	480207	555	448	144	130	52.2	6.02	50099	1	1	1	615.307	2457.2	4	2457.2	0.0002	0	75.65	29	33	5.5e-07	K	MASVGLSDIVMDTTVTHTTIHGR	A	Oxidation (M)	0.00000000002000000000000.0
2	gi|149253150	PREDICTED: perlecan (heparan sulfate proteoglycan 2) [Mus musculus]	12942	480207	555	448	144	130	52.2	6.02	50100	1	1	1	820.074	2457.2	3	2457.2	0.0007	0	79.48	27	33	2.3e-07	K	MASVGLSDIVMDTTVTHTTIHGR	A	Oxidation (M)	0.20000000000000000000000.0
2	gi|149253150	PREDICTED: perlecan (heparan sulfate proteoglycan 2) [Mus musculus]	12942	480207	555	448	144	130	52.2	6.02	50101	1	1	1	615.308	2457.2	4	2457.2	0.0017	0	56.89	30	33	4.2e-05	K	MASVGLSDIVMDTTVTHTTIHGR	A	Oxidation (M)	0.20000000000000000000000.0
2	gi|149253150	PREDICTED: perlecan (heparan sulfate proteoglycan 2) [Mus musculus]	12942	480207	555	448	144	130	52.2	6.02	50102	1	1	1	615.308	2457.2	4	2457.2	0.0017	0	65.04	31	33	6.5e-06	K	MASVGLSDIVMDTTVTHTTIHGR	A	Oxidation (M)	0.20000000000000000000000.0
2	gi|149253150	PREDICTED: perlecan (heparan sulfate proteoglycan 2) [Mus musculus]	12942	480207	555	448	144	130	52.2	6.02	50196	1	1	1	619.305	2473.19	4	2473.19	-0.0018	0	51.05	23	33	0.00018	K	MASVGLSDIVMDTTVTHTTIHGR	A	2 Oxidation (M)	0.20000000002000000000000.0
2	gi|149253150	PREDICTED: perlecan (heparan sulfate proteoglycan 2) [Mus musculus]	12942	480207	555	448	144	130	52.2	6.02	50197	1	1	1	619.306	2473.19	4	2473.19	-0.0013	0	24.31	21	33	0.085	K	MASVGLSDIVMDTTVTHTTIHGR	A	2 Oxidation (M)	0.20000000002000000000000.0
2	gi|149253150	PREDICTED: perlecan (heparan sulfate proteoglycan 2) [Mus musculus]	12942	480207	555	448	144	130	52.2	6.02	50198	1	1	1	619.306	2473.19	4	2473.19	-0.0001	0	51.42	26	33	0.00016	K	MASVGLSDIVMDTTVTHTTIHGR	A	2 Oxidation (M)	0.20000000002000000000000.0
2	gi|149253150	PREDICTED: perlecan (heparan sulfate proteoglycan 2) [Mus musculus]	12942	480207	555	448	144	130	52.2	6.02	50199	1	1	1	619.306	2473.19	4	2473.19	0.0004	0	45.62	24	33	0.00061	K	MASVGLSDIVMDTTVTHTTIHGR	A	2 Oxidation (M)	0.20000000002000000000000.0
2	gi|149253150	PREDICTED: perlecan (heparan sulfate proteoglycan 2) [Mus musculus]	12942	480207	555	448	144	130	52.2	6.02	50200	1	1	1	825.405	2473.19	3	2473.19	0.0004	0	51.47	27	33	0.00016	K	MASVGLSDIVMDTTVTHTTIHGR	A	2 Oxidation (M)	0.20000000002000000000000.0
2	gi|149253150	PREDICTED: perlecan (heparan sulfate proteoglycan 2) [Mus musculus]	12942	480207	555	448	144	130	52.2	6.02	50201	1	1	1	619.306	2473.2	4	2473.19	0.0009	0	60.51	24	33	2e-05	K	MASVGLSDIVMDTTVTHTTIHGR	A	2 Oxidation (M)	0.20000000002000000000000.0
2	gi|149253150	PREDICTED: perlecan (heparan sulfate proteoglycan 2) [Mus musculus]	12942	480207	555	448	144	130	52.2	6.02	51063	1	1	1	856.087	2565.24	3	2565.24	-0.0012	0	21.34	21	34	0.22	R	VPAGSAAVFPCMASGYPTPAITWSK	V
2	gi|149253150	PREDICTED: perlecan (heparan sulfate proteoglycan 2) [Mus musculus]	12942	480207	555	448	144	130	52.2	6.02	51087	1	1	1	857.785	2570.33	3	2570.33	-0.0009	1	90.19	28	31	1.3e-08	R	LRSPVISIEPPSSTVQQGQDASFK	C
2	gi|149253150	PREDICTED: perlecan (heparan sulfate proteoglycan 2) [Mus musculus]	12942	480207	555	448	144	130	52.2	6.02	51088	1	1	1	857.786	2570.34	3	2570.33	0.0013	1	104.17		31	5.1e-10	R	LRSPVISIEPPSSTVQQGQDASFK	C
2	gi|149253150	PREDICTED: perlecan (heparan sulfate proteoglycan 2) [Mus musculus]	12942	480207	555	448	144	130	52.2	6.02	51089	1	1	1	857.786	2570.34	3	2570.33	0.0013	1	110.63	28	31	1.2e-10	R	LRSPVISIEPPSSTVQQGQDASFK	C
2	gi|149253150	PREDICTED: perlecan (heparan sulfate proteoglycan 2) [Mus musculus]	12942	480207	555	448	144	130	52.2	6.02	51133	1	1	1	860.103	2577.29	3	2577.29	0.0021	0	60.27	29	33	2.2e-05	K	IASVKPSDAGTYVCQAQNALGTAQK	Q
2	gi|149253150	PREDICTED: perlecan (heparan sulfate proteoglycan 2) [Mus musculus]	12942	480207	555	448	144	130	52.2	6.02	51134	1	1	1	860.104	2577.29	3	2577.29	0.0038	0	53.94	29	33	9.2e-05	K	IASVKPSDAGTYVCQAQNALGTAQK	Q
2	gi|149253150	PREDICTED: perlecan (heparan sulfate proteoglycan 2) [Mus musculus]	12942	480207	555	448	144	130	52.2	6.02	51136	1	1	1	860.43	2578.27	3	2578.27	-0.0012	0	70.14	30	33	2.3e-06	K	IASVKPSDAGTYVCQAQNALGTAQK	Q	Deamidated (NQ)	0.0000000000000000010000000.0
2	gi|149253150	PREDICTED: perlecan (heparan sulfate proteoglycan 2) [Mus musculus]	12942	480207	555	448	144	130	52.2	6.02	51160	1	1	1	861.418	2581.23	3	2581.23	-0.0015	0	42.64	27	32	0.001	R	VPAGSAAVFPCMASGYPTPAITWSK	V	Oxidation (M)	0.0000000000020000000000000.0
2	gi|149253150	PREDICTED: perlecan (heparan sulfate proteoglycan 2) [Mus musculus]	12942	480207	555	448	144	130	52.2	6.02	51161	1	1	1	861.419	2581.23	3	2581.23	-0.0004	0	44.56	25	32	0.00065	R	VPAGSAAVFPCMASGYPTPAITWSK	V	Oxidation (M)	0.0000000000020000000000000.0
2	gi|149253150	PREDICTED: perlecan (heparan sulfate proteoglycan 2) [Mus musculus]	12942	480207	555	448	144	130	52.2	6.02	51617	1	1	1	880.039	2637.09	3	2637.09	0.0007	0	58.15	23	26	7.3e-06	R	VCTETEFACHSYNECVALEYR	C
2	gi|149253150	PREDICTED: perlecan (heparan sulfate proteoglycan 2) [Mus musculus]	12942	480207	555	448	144	130	52.2	6.02	52968	1	1	1	911.126	2730.36	3	2730.35	0.0002	0	64.48	30	32	6.8e-06	R	VAEGQTLDLSCVVPGQAHAQVTWHK	R
2	gi|149253150	PREDICTED: perlecan (heparan sulfate proteoglycan 2) [Mus musculus]	12942	480207	555	448	144	130	52.2	6.02	52969	1	1	1	683.596	2730.36	4	2730.35	0.0016	0	34.88	25	32	0.006	R	VAEGQTLDLSCVVPGQAHAQVTWHK	R
2	gi|149253150	PREDICTED: perlecan (heparan sulfate proteoglycan 2) [Mus musculus]	12942	480207	555	448	144	130	52.2	6.02	52970	1	1	1	683.596	2730.36	4	2730.35	0.0021	0	39.98	22	32	0.0019	R	VAEGQTLDLSCVVPGQAHAQVTWHK	R
2	gi|149253150	PREDICTED: perlecan (heparan sulfate proteoglycan 2) [Mus musculus]	12942	480207	555	448	144	130	52.2	6.02	53049	1	1	1	913.827	2738.46	3	2738.46	-0.0021	1	44.95	25	28	0.00024	R	SPGPNVAVNTKDIIYIGGAPDVATLTR	G
2	gi|149253150	PREDICTED: perlecan (heparan sulfate proteoglycan 2) [Mus musculus]	12942	480207	555	448	144	130	52.2	6.02	53065	1	1	1	687.068	2744.24	4	2744.24	-0.0004	0	28.77	25	31	0.02	R	HQGSELHFPSVQPSDAGVYICTCR	N
2	gi|149253150	PREDICTED: perlecan (heparan sulfate proteoglycan 2) [Mus musculus]	12942	480207	555	448	144	130	52.2	6.02	53066	1	1	1	687.068	2744.24	4	2744.24	0.0008	0	40.61	30	31	0.0013	R	HQGSELHFPSVQPSDAGVYICTCR	N
2	gi|149253150	PREDICTED: perlecan (heparan sulfate proteoglycan 2) [Mus musculus]	12942	480207	555	448	144	130	52.2	6.02	53067	1	1	1	687.068	2744.24	4	2744.24	0.0013	0	44.42	24	31	0.00055	R	HQGSELHFPSVQPSDAGVYICTCR	N
2	gi|149253150	PREDICTED: perlecan (heparan sulfate proteoglycan 2) [Mus musculus]	12942	480207	555	448	144	130	52.2	6.02	53422	1	1	1	554.28	2766.37	5	2766.37	-0.0008	0	29.18	31	32	0.021	R	VAEGQTLDLNCVVPGHAHAQVTWHK	R
2	gi|149253150	PREDICTED: perlecan (heparan sulfate proteoglycan 2) [Mus musculus]	12942	480207	555	448	144	130	52.2	6.02	53423	1	1	1	692.599	2766.37	4	2766.37	-0.0004	0	51.74	23	32	0.00012	R	VAEGQTLDLNCVVPGHAHAQVTWHK	R
2	gi|149253150	PREDICTED: perlecan (heparan sulfate proteoglycan 2) [Mus musculus]	12942	480207	555	448	144	130	52.2	6.02	53424	1	1	1	692.599	2766.37	4	2766.37	-0.0004	0	42.55	25	32	0.00096	R	VAEGQTLDLNCVVPGHAHAQVTWHK	R
2	gi|149253150	PREDICTED: perlecan (heparan sulfate proteoglycan 2) [Mus musculus]	12942	480207	555	448	144	130	52.2	6.02	53425	1	1	1	554.281	2766.37	5	2766.37	0.0032	0	27.49		32	0.031	R	VAEGQTLDLNCVVPGHAHAQVTWHK	R
2	gi|149253150	PREDICTED: perlecan (heparan sulfate proteoglycan 2) [Mus musculus]	12942	480207	555	448	144	130	52.2	6.02	53649	1	1	1	929.376	2785.11	3	2785.11	0.0013	0	24.62		22	0.0057	R	FSDTCFLDTDGQATCDACAPGYTGR	R
2	gi|149253150	PREDICTED: perlecan (heparan sulfate proteoglycan 2) [Mus musculus]	12942	480207	555	448	144	130	52.2	6.02	54232	1	1	1	965.773	2894.3	3	2894.3	0.002	1	102.6		30	6.8e-10	K	RLDLTYSFLGSQGVGQCYDSSPCER	Q
2	gi|149253150	PREDICTED: perlecan (heparan sulfate proteoglycan 2) [Mus musculus]	12942	480207	555	448	144	130	52.2	6.02	54477	1	1	1	981.407	2941.2	3	2941.21	-0.0077	1	91.34		24	2.1e-09	R	RFSDTCFLDTDGQATCDACAPGYTGR	R
2	gi|149253150	PREDICTED: perlecan (heparan sulfate proteoglycan 2) [Mus musculus]	12942	480207	555	448	144	130	52.2	6.02	54478	1	1	1	981.409	2941.21	3	2941.21	-0.0005	1	84.33		25	1.3e-08	R	RFSDTCFLDTDGQATCDACAPGYTGR	R
2	gi|149253150	PREDICTED: perlecan (heparan sulfate proteoglycan 2) [Mus musculus]	12942	480207	555	448	144	130	52.2	6.02	54532	1	1	1	985.848	2954.52	3	2954.52	0.0046	0	45.7		30	0.0003	R	EHLLMALAGIDALLIQASYTQQPAESR	V	Oxidation (M)	0.000020000000000000000000000.0
2	gi|149253150	PREDICTED: perlecan (heparan sulfate proteoglycan 2) [Mus musculus]	12942	480207	555	448	144	130	52.2	6.02	54612	1	1	1	746.851	2983.38	4	2983.38	-0.0083	0	32.55	30	31	0.0085	R	LENNMLMLPSVRPEDAGTYVCTATNR	Q	2 Oxidation (M)	0.00002020000000000000000000.0
2	gi|149253150	PREDICTED: perlecan (heparan sulfate proteoglycan 2) [Mus musculus]	12942	480207	555	448	144	130	52.2	6.02	54613	1	1	1	995.469	2983.38	3	2983.38	0.0003	0	47.7	28	32	0.00028	R	LENNMLMLPSVRPEDAGTYVCTATNR	Q	2 Oxidation (M)	0.00002020000000000000000000.0
2	gi|149253150	PREDICTED: perlecan (heparan sulfate proteoglycan 2) [Mus musculus]	12942	480207	555	448	144	130	52.2	6.02	54614	1	1	1	995.469	2983.38	3	2983.38	0.001	0	50.26	30	32	0.00015	R	LENNMLMLPSVRPEDAGTYVCTATNR	Q	2 Oxidation (M)	0.00002020000000000000000000.0
2	gi|149253150	PREDICTED: perlecan (heparan sulfate proteoglycan 2) [Mus musculus]	12942	480207	555	448	144	130	52.2	6.02	54615	1	1	1	995.469	2983.39	3	2983.38	0.0016	0	48.27	27	32	0.00024	R	LENNMLMLPSVRPEDAGTYVCTATNR	Q	2 Oxidation (M)	0.00002020000000000000000000.0
2	gi|149253150	PREDICTED: perlecan (heparan sulfate proteoglycan 2) [Mus musculus]	12942	480207	555	448	144	130	52.2	6.02	54675	1	1	1	1000.87	2999.57	3	2999.57	0.0022	0	75.87		29	2.1e-07	K	EASIVVSVLHSPHSGPSYTPATSITPPIR	I
2	gi|149253150	PREDICTED: perlecan (heparan sulfate proteoglycan 2) [Mus musculus]	12942	480207	555	448	144	130	52.2	6.02	54925	1	1	1	1035.5	3103.48	3	3103.47	0.0066	0	28.84	21	32	0.023	R	LSFSNFAHLGQESFYWQLPEIYQGDK	V
2	gi|149253150	PREDICTED: perlecan (heparan sulfate proteoglycan 2) [Mus musculus]	12942	480207	555	448	144	130	52.2	6.02	55067	1	1	1	1056.85	3167.53	3	3167.53	0.0044	0	70.63		33	1.7e-06	R	IESSSSHVAEGQTLDLNCVVPGQAQVTWR	K
2	gi|149253150	PREDICTED: perlecan (heparan sulfate proteoglycan 2) [Mus musculus]	12942	480207	555	448	144	130	52.2	6.02	55068	1	1	1	1056.85	3167.53	3	3167.53	0.0044	0	59.58	27	33	2.2e-05	R	IESSSSHVAEGQTLDLNCVVPGQAQVTWR	K
2	gi|149253150	PREDICTED: perlecan (heparan sulfate proteoglycan 2) [Mus musculus]	12942	480207	555	448	144	130	52.2	6.02	55177	1	1	1	799.118	3192.44	4	3192.45	-0.002	0	78.65	28	31	1.9e-07	R	LYQLSPADSGEYVCQVAGSSHPEHEASFK	L
2	gi|149253150	PREDICTED: perlecan (heparan sulfate proteoglycan 2) [Mus musculus]	12942	480207	555	448	144	130	52.2	6.02	55178	1	1	1	1065.16	3192.45	3	3192.45	0.0007	0	76.2	30	31	3.4e-07	R	LYQLSPADSGEYVCQVAGSSHPEHEASFK	L
2	gi|149253150	PREDICTED: perlecan (heparan sulfate proteoglycan 2) [Mus musculus]	12942	480207	555	448	144	130	52.2	6.02	55179	1	1	1	799.119	3192.45	4	3192.45	0.0011	0	74.4	30	31	5.2e-07	R	LYQLSPADSGEYVCQVAGSSHPEHEASFK	L
2	gi|149253150	PREDICTED: perlecan (heparan sulfate proteoglycan 2) [Mus musculus]	12942	480207	555	448	144	130	52.2	6.02	55180	1	1	1	799.119	3192.45	4	3192.45	0.0016	0	64.16	29	31	5.5e-06	R	LYQLSPADSGEYVCQVAGSSHPEHEASFK	L
2	gi|149253150	PREDICTED: perlecan (heparan sulfate proteoglycan 2) [Mus musculus]	12942	480207	555	448	144	130	52.2	6.02	55352	1	1	1	813.396	3249.56	4	3249.56	-0.0041	0	45.01	30	32	0.00057	R	DPSPGQPSNFIVPFQEQAWQRPDGQPATR	E
2	gi|149253150	PREDICTED: perlecan (heparan sulfate proteoglycan 2) [Mus musculus]	12942	480207	555	448	144	130	52.2	6.02	55353	1	1	1	1084.19	3249.56	3	3249.56	-0.0017	0	49.62	24	32	0.00019	R	DPSPGQPSNFIVPFQEQAWQRPDGQPATR	E
2	gi|149253150	PREDICTED: perlecan (heparan sulfate proteoglycan 2) [Mus musculus]	12942	480207	555	448	144	130	52.2	6.02	55354	1	1	1	1084.19	3249.56	3	3249.56	0.0013	0	50.19	24	32	0.00017	R	DPSPGQPSNFIVPFQEQAWQRPDGQPATR	E
2	gi|149253150	PREDICTED: perlecan (heparan sulfate proteoglycan 2) [Mus musculus]	12942	480207	555	448	144	130	52.2	6.02	55355	1	1	1	1084.19	3249.56	3	3249.56	0.0034	0	52.27	25	32	0.0001	R	DPSPGQPSNFIVPFQEQAWQRPDGQPATR	E
2	gi|149253150	PREDICTED: perlecan (heparan sulfate proteoglycan 2) [Mus musculus]	12942	480207	555	448	144	130	52.2	6.02	55554	1	1	1	824.171	3292.65	4	3292.66	-0.0008	0	60.47		31	1.1e-05	R	TSVHSVVVGHSVEFECLALGDPKPQVTWSK	V
2	gi|149253150	PREDICTED: perlecan (heparan sulfate proteoglycan 2) [Mus musculus]	12942	480207	555	448	144	130	52.2	6.02	55555	1	1	1	659.539	3292.66	5	3292.66	0.0032	0	30.21	26	31	0.013	R	TSVHSVVVGHSVEFECLALGDPKPQVTWSK	V
2	gi|149253150	PREDICTED: perlecan (heparan sulfate proteoglycan 2) [Mus musculus]	12942	480207	555	448	144	130	52.2	6.02	55556	1	1	1	824.172	3292.66	4	3292.66	0.0033	0	67.44		31	2.4e-06	R	TSVHSVVVGHSVEFECLALGDPKPQVTWSK	V
2	gi|149253150	PREDICTED: perlecan (heparan sulfate proteoglycan 2) [Mus musculus]	12942	480207	555	448	144	130	52.2	6.02	55557	1	1	1	824.172	3292.66	4	3292.66	0.004	0	73.53		31	5.9e-07	R	TSVHSVVVGHSVEFECLALGDPKPQVTWSK	V
2	gi|149253150	PREDICTED: perlecan (heparan sulfate proteoglycan 2) [Mus musculus]	12942	480207	555	448	144	130	52.2	6.02	55558	1	1	1	659.539	3292.66	5	3292.66	0.006	0	30.3	24	31	0.012	R	TSVHSVVVGHSVEFECLALGDPKPQVTWSK	V
2	gi|149253150	PREDICTED: perlecan (heparan sulfate proteoglycan 2) [Mus musculus]	12942	480207	555	448	144	130	52.2	6.02	56452	1	1	1	1121.89	3362.64	3	3362.64	-0.0029	0	82.83	30	32	9.6e-08	R	ANNNIDAQETSIMISVSPSTNSPPAPASPAPIR	I	Oxidation (M)	0.000000000000200000000000000000000.0
2	gi|149253150	PREDICTED: perlecan (heparan sulfate proteoglycan 2) [Mus musculus]	12942	480207	555	448	144	130	52.2	6.02	56453	1	1	1	1121.89	3362.64	3	3362.64	0.0001	0	92.38	30	32	1e-08	R	ANNNIDAQETSIMISVSPSTNSPPAPASPAPIR	I	Oxidation (M)	0.000000000000200000000000000000000.0
2	gi|149253150	PREDICTED: perlecan (heparan sulfate proteoglycan 2) [Mus musculus]	12942	480207	555	448	144	130	52.2	6.02	56507	1	1	1	1126.46	3376.36	3	3376.36	0.0011	0	81.14		24	2.3e-08	R	DGQVPEVLGCGCDPHGSISSQCDAAGQCQCK	A
2	gi|149253150	PREDICTED: perlecan (heparan sulfate proteoglycan 2) [Mus musculus]	12942	480207	555	448	144	130	52.2	6.02	56560	1	1	1	1127.78	3380.32	3	3380.32	0.001	0	63.05		20	5.7e-07	R	CTACEPGYTGQYCEQCAPGYEGDPNVQGGR	C
2	gi|149253150	PREDICTED: perlecan (heparan sulfate proteoglycan 2) [Mus musculus]	12942	480207	555	448	144	130	52.2	6.02	56933	1	1	1	857.96	3427.81	4	3427.81	0.0028	0	68.47		27	8.5e-07	R	VVSGSGTQEASILVTIQQTLSPSHSQSVVHPVR	I
2	gi|149253150	PREDICTED: perlecan (heparan sulfate proteoglycan 2) [Mus musculus]	12942	480207	555	448	144	130	52.2	6.02	57035	1	1	1	866.159	3460.61	4	3460.61	0.0008	0	71.96	29	32	1.1e-06	R	CEEGVTVTTPSMSGAGSYLALPALTNMHHELR	L	2 Oxidation (M)	0.00000000000200000000000000200000.0
2	gi|149253150	PREDICTED: perlecan (heparan sulfate proteoglycan 2) [Mus musculus]	12942	480207	555	448	144	130	52.2	6.02	57036	1	1	1	866.16	3460.61	4	3460.61	0.0064	0	75.92	29	32	4.5e-07	R	CEEGVTVTTPSMSGAGSYLALPALTNMHHELR	L	2 Oxidation (M)	0.00000000000200000000000000200000.0
2	gi|149253150	PREDICTED: perlecan (heparan sulfate proteoglycan 2) [Mus musculus]	12942	480207	555	448	144	130	52.2	6.02	57145	1	1	1	876.424	3501.67	4	3501.67	0.002	0	25.11	23	31	0.045	R	IEASSSTVTEGHMLDLNCVVAGQAHAQVTWYK	R
2	gi|149253150	PREDICTED: perlecan (heparan sulfate proteoglycan 2) [Mus musculus]	12942	480207	555	448	144	130	52.2	6.02	57186	1	1	1	704.144	3515.68	5	3515.69	-0.0026	0	42.74	31	32	0.00091	R	IESSSSHVAEGQTLDLNCVVQGQAHAQVTWHK	R
2	gi|149253150	PREDICTED: perlecan (heparan sulfate proteoglycan 2) [Mus musculus]	12942	480207	555	448	144	130	52.2	6.02	57187	1	1	1	704.144	3515.69	5	3515.69	0.0008	0	38.27	29	32	0.0026	R	IESSSSHVAEGQTLDLNCVVQGQAHAQVTWHK	R
2	gi|149253150	PREDICTED: perlecan (heparan sulfate proteoglycan 2) [Mus musculus]	12942	480207	555	448	144	130	52.2	6.02	57188	1	1	1	879.929	3515.69	4	3515.69	0.0008	0	48.64	28	32	0.00024	R	IESSSSHVAEGQTLDLNCVVQGQAHAQVTWHK	R
2	gi|149253150	PREDICTED: perlecan (heparan sulfate proteoglycan 2) [Mus musculus]	12942	480207	555	448	144	130	52.2	6.02	57195	1	1	1	880.423	3517.66	4	3517.66	0.0007	0	40.29	27	31	0.0015	R	IEASSSTVTEGHMLDLNCVVAGQAHAQVTWYK	R	Oxidation (M)	0.00000000000020000000000000000000.0
2	gi|149253150	PREDICTED: perlecan (heparan sulfate proteoglycan 2) [Mus musculus]	12942	480207	555	448	144	130	52.2	6.02	57209	1	1	1	882.114	3524.43	4	3524.43	-0.0005	0	48.73		22	2.4e-05	R	TGSGLYLGQCELCECNGHSDLCHPETGACSR	C
2	gi|149253150	PREDICTED: perlecan (heparan sulfate proteoglycan 2) [Mus musculus]	12942	480207	555	448	144	130	52.2	6.02	57214	1	1	1	882.36	3525.41	4	3525.41	-0.0016	0	54.52		20	4.4e-06	R	TGSGLYLGQCELCECNGHSDLCHPETGACSR	C	Deamidated (NQ)	0.0000000000000001000000000000000.0
2	gi|149253150	PREDICTED: perlecan (heparan sulfate proteoglycan 2) [Mus musculus]	12942	480207	555	448	144	130	52.2	6.02	57289	1	1	1	887.677	3546.68	4	3546.68	-0.0026	0	64.57	29	31	5.4e-06	R	IESSSSHVSEGQSLDLNCLVSGQTHPQISWHK	R
2	gi|149253150	PREDICTED: perlecan (heparan sulfate proteoglycan 2) [Mus musculus]	12942	480207	555	448	144	130	52.2	6.02	57290	1	1	1	710.343	3546.68	5	3546.68	0.0008	0	43.93		32	0.00065	R	IESSSSHVSEGQSLDLNCLVSGQTHPQISWHK	R
2	gi|149253150	PREDICTED: perlecan (heparan sulfate proteoglycan 2) [Mus musculus]	12942	480207	555	448	144	130	52.2	6.02	57291	1	1	1	887.678	3546.68	4	3546.68	0.0013	0	61.68		32	1.1e-05	R	IESSSSHVSEGQSLDLNCLVSGQTHPQISWHK	R
2	gi|149253150	PREDICTED: perlecan (heparan sulfate proteoglycan 2) [Mus musculus]	12942	480207	555	448	144	130	52.2	6.02	57293	1	1	1	710.344	3546.69	5	3546.68	0.006	0	35.56		32	0.0045	R	IESSSSHVSEGQSLDLNCLVSGQTHPQISWHK	R
2	gi|149253150	PREDICTED: perlecan (heparan sulfate proteoglycan 2) [Mus musculus]	12942	480207	555	448	144	130	52.2	6.02	57327	1	1	1	891.707	3562.8	4	3562.8	0	0	57.64		30	2e-05	R	IETSSPTVTEGQTLDLNCVVVGRPQATITWYK	R
2	gi|149253150	PREDICTED: perlecan (heparan sulfate proteoglycan 2) [Mus musculus]	12942	480207	555	448	144	130	52.2	6.02	57328	1	1	1	1188.61	3562.8	3	3562.8	0.0005	0	94.15	29	30	4.6e-09	R	IETSSPTVTEGQTLDLNCVVVGRPQATITWYK	R
2	gi|149253150	PREDICTED: perlecan (heparan sulfate proteoglycan 2) [Mus musculus]	12942	480207	555	448	144	130	52.2	6.02	57329	1	1	1	1188.61	3562.8	3	3562.8	0.0041	0	92.43	28	30	6.6e-09	R	IETSSPTVTEGQTLDLNCVVVGRPQATITWYK	R
2	gi|149253150	PREDICTED: perlecan (heparan sulfate proteoglycan 2) [Mus musculus]	12942	480207	555	448	144	130	52.2	6.02	57403	1	1	1	1201.58	3601.71	3	3601.72	-0.0059	0	57.76	30	32	2.7e-05	R	IPQVTPADSGEYVCHVSNGAGSQETSLIVTIESR	G	Deamidated (NQ)	0.0000000000000000010000000000000000.0
2	gi|149253150	PREDICTED: perlecan (heparan sulfate proteoglycan 2) [Mus musculus]	12942	480207	555	448	144	130	52.2	6.02	57404	1	1	1	1201.58	3601.73	3	3601.72	0.0055	0	67.49	28	31	2.8e-06	R	IPQVTPADSGEYVCHVSNGAGSQETSLIVTIESR	G	Deamidated (NQ)	0.0000000000000000010000000000000000.0
2	gi|149253150	PREDICTED: perlecan (heparan sulfate proteoglycan 2) [Mus musculus]	12942	480207	555	448	144	130	52.2	6.02	57557	1	1	1	911.97	3643.85	4	3643.85	0.0021	0	85.69		29	2.5e-08	R	CVASNVYGMAQSVVNLSVHGPPTVSVLPEGPVHVK	M	Oxidation (M)	0.00000000200000000000000000000000000.0
2	gi|149253150	PREDICTED: perlecan (heparan sulfate proteoglycan 2) [Mus musculus]	12942	480207	555	448	144	130	52.2	6.02	57558	1	1	1	911.97	3643.85	4	3643.85	0.0031	0	59.86	24	29	9.7e-06	R	CVASNVYGMAQSVVNLSVHGPPTVSVLPEGPVHVK	M	Oxidation (M)	0.00000000200000000000000000000000000.0
2	gi|149253150	PREDICTED: perlecan (heparan sulfate proteoglycan 2) [Mus musculus]	12942	480207	555	448	144	130	52.2	6.02	57915	1	1	1	968.734	3870.91	4	3870.91	0.0004	1	36.89		30	0.0022	R	LRIPQVTPADSGEYVCHVSNGAGSQETSLIVTIESR	G	Deamidated (NQ)	0.000010000000000000000000000000000000.0
2	gi|149253150	PREDICTED: perlecan (heparan sulfate proteoglycan 2) [Mus musculus]	12942	480207	555	448	144	130	52.2	6.02	58005	1	1	1	1009.73	4034.88	4	4034.88	-0.0015	1	32.07		31	0.009	K	VDGDLPPDSRLENNMLMLPSVRPEDAGTYVCTATNR	Q	2 Oxidation (M)	0.000000000000002020000000000000000000.0
2	gi|149253150	PREDICTED: perlecan (heparan sulfate proteoglycan 2) [Mus musculus]	12942	480207	555	448	144	130	52.2	6.02	58007	1	1	1	1009.97	4035.87	4	4035.86	0.0081	1	20.26	28	31	0.13	K	VDGDLPPDSRLENNMLMLPSVRPEDAGTYVCTATNR	Q	Deamidated (NQ); 2 Oxidation (M)	0.000000000000102020000000000000000000.0
2	gi|149253150	PREDICTED: perlecan (heparan sulfate proteoglycan 2) [Mus musculus]	12942	480207	555	448	144	130	52.2	6.02	58621	1	1	1	1163.5	4649.97	4	4649.96	0.0041	1	26.29		24	0.0072	R	CIPASFHCDEESDCPDRSDEFGCMPPQVVTPPQQSIQASR	G	Oxidation (M)	0.0000000000000000000000020000000000000000.0
2	gi|149253150	PREDICTED: perlecan (heparan sulfate proteoglycan 2) [Mus musculus]	12942	480207	555	448	144	130	52.2	6.02	59056	1	1	1	952.586	4757.89	5	4757.89	0.002	0	27.42		20	0.0018	R	GTPQDCQPCPCYGAPAAGQAAHTCFLDTDGHPTCDSCSPGHSGR	H			emPAI	2.71
3	gi|6671509	actin, beta, cytoplasmic [Mus musculus]	7454	42052	335	275	24	21	78.1	5.29	880	1	1	0	398.24	794.465	2	794.465	-0.0004	0	29.15		25	0.0039	K	IIAPPER	K
3	gi|6671509	actin, beta, cytoplasmic [Mus musculus]	7454	42052	335	275	24	21	78.1	5.29	881	1	1	0	398.24	794.465	2	794.465	-0.0003	0	21.71		25	0.022	K	IIAPPER	K
3	gi|6671509	actin, beta, cytoplasmic [Mus musculus]	7454	42052	335	275	24	21	78.1	5.29	882	1	1	0	398.24	794.465	2	794.465	0.0001	0	27.53		25	0.0057	K	IIAPPER	K
3	gi|6671509	actin, beta, cytoplasmic [Mus musculus]	7454	42052	335	275	24	21	78.1	5.29	883	1	1	0	398.24	794.465	2	794.465	0.0002	0	25.96		25	0.0081	K	IIAPPER	K
3	gi|6671509	actin, beta, cytoplasmic [Mus musculus]	7454	42052	335	275	24	21	78.1	5.29	884	1	1	0	398.24	794.465	2	794.465	0.0003	0	29.86		25	0.0033	K	IIAPPER	K
3	gi|6671509	actin, beta, cytoplasmic [Mus musculus]	7454	42052	335	275	24	21	78.1	5.29	885	1	1	0	398.24	794.465	2	794.465	0.0003	0	29.92		25	0.0033	K	IIAPPER	K
3	gi|6671509	actin, beta, cytoplasmic [Mus musculus]	7454	42052	335	275	24	21	78.1	5.29	886	1	1	0	398.24	794.465	2	794.465	0.0004	0	28.95		25	0.0041	K	IIAPPER	K
3	gi|6671509	actin, beta, cytoplasmic [Mus musculus]	7454	42052	335	275	24	21	78.1	5.29	887	1	1	0	398.24	794.465	2	794.465	0.0004	0	36.66		25	0.00069	K	IIAPPER	K
3	gi|6671509	actin, beta, cytoplasmic [Mus musculus]	7454	42052	335	275	24	21	78.1	5.29	888	1	1	0	398.24	794.465	2	794.465	0.0004	0	31.51		25	0.0023	K	IIAPPER	K
3	gi|6671509	actin, beta, cytoplasmic [Mus musculus]	7454	42052	335	275	24	21	78.1	5.29	889	1	1	0	398.24	794.466	2	794.465	0.0005	0	27.08		25	0.0063	K	IIAPPER	K
3	gi|6671509	actin, beta, cytoplasmic [Mus musculus]	7454	42052	335	275	24	21	78.1	5.29	890	1	1	0	398.24	794.466	2	794.465	0.0006	0	32.04		25	0.002	K	IIAPPER	K
3	gi|6671509	actin, beta, cytoplasmic [Mus musculus]	7454	42052	335	275	24	21	78.1	5.29	891	1	1	0	398.24	794.466	2	794.465	0.0008	0	21.18		25	0.024	K	IIAPPER	K
3	gi|6671509	actin, beta, cytoplasmic [Mus musculus]	7454	42052	335	275	24	21	78.1	5.29	892	1	1	0	398.24	794.466	2	794.465	0.001	0	29.12		25	0.0039	K	IIAPPER	K
3	gi|6671509	actin, beta, cytoplasmic [Mus musculus]	7454	42052	335	275	24	21	78.1	5.29	893	1	1	0	398.241	794.467	2	794.465	0.0021	0	29.17		25	0.0039	K	IIAPPER	K
3	gi|6671509	actin, beta, cytoplasmic [Mus musculus]	7454	42052	335	275	24	21	78.1	5.29	992	1	1	0	400.771	799.527	2	799.528	-0.0006	1	22.58		24	0.015	K	RGILTLK	Y
3	gi|6671509	actin, beta, cytoplasmic [Mus musculus]	7454	42052	335	275	24	21	78.1	5.29	994	1	1	0	400.771	799.528	2	799.528	0.0002	1	24.24		24	0.01	K	RGILTLK	Y
3	gi|6671509	actin, beta, cytoplasmic [Mus musculus]	7454	42052	335	275	24	21	78.1	5.29	996	1	1	0	400.771	799.528	2	799.528	0.0003	1	24.34		24	0.0099	K	RGILTLK	Y
3	gi|6671509	actin, beta, cytoplasmic [Mus musculus]	7454	42052	335	275	24	21	78.1	5.29	997	1	1	0	400.771	799.528	2	799.528	0.0003	1	23.11		24	0.013	K	RGILTLK	Y
3	gi|6671509	actin, beta, cytoplasmic [Mus musculus]	7454	42052	335	275	24	21	78.1	5.29	999	1	1	0	400.772	799.529	2	799.528	0.0005	1	27.96		24	0.0043	K	RGILTLK	Y
3	gi|6671509	actin, beta, cytoplasmic [Mus musculus]	7454	42052	335	275	24	21	78.1	5.29	1000	1	1	0	400.772	799.529	2	799.528	0.0005	1	21.79		24	0.018	K	RGILTLK	Y
3	gi|6671509	actin, beta, cytoplasmic [Mus musculus]	7454	42052	335	275	24	21	78.1	5.29	1001	1	1	0	400.772	799.529	2	799.528	0.0008	1	20.38		24	0.025	K	RGILTLK	Y
3	gi|6671509	actin, beta, cytoplasmic [Mus musculus]	7454	42052	335	275	24	21	78.1	5.29	1002	1	1	0	400.772	799.529	2	799.528	0.0009	1	21.14		24	0.021	K	RGILTLK	Y
3	gi|6671509	actin, beta, cytoplasmic [Mus musculus]	7454	42052	335	275	24	21	78.1	5.29	1003	1	1	0	400.772	799.529	2	799.528	0.001	1	23.95		24	0.011	K	RGILTLK	Y
3	gi|6671509	actin, beta, cytoplasmic [Mus musculus]	7454	42052	335	275	24	21	78.1	5.29	1004	1	1	0	400.772	799.529	2	799.528	0.001	1	25.79		24	0.0071	K	RGILTLK	Y
3	gi|6671509	actin, beta, cytoplasmic [Mus musculus]	7454	42052	335	275	24	21	78.1	5.29	5492	1	1	0	462.287	922.56	2	922.56	-0.0004	1	30.7		23	0.0018	K	IIAPPERK	Y
3	gi|6671509	actin, beta, cytoplasmic [Mus musculus]	7454	42052	335	275	24	21	78.1	5.29	5493	1	1	0	462.287	922.56	2	922.56	-0.0001	1	30.49		23	0.0019	K	IIAPPERK	Y
3	gi|6671509	actin, beta, cytoplasmic [Mus musculus]	7454	42052	335	275	24	21	78.1	5.29	5494	1	1	0	462.287	922.56	2	922.56	-0.0001	1	30.64	22	23	0.0018	K	IIAPPERK	Y
3	gi|6671509	actin, beta, cytoplasmic [Mus musculus]	7454	42052	335	275	24	21	78.1	5.29	5495	1	1	0	462.287	922.56	2	922.56	0.0004	1	31.65	22	23	0.0014	K	IIAPPERK	Y
3	gi|6671509	actin, beta, cytoplasmic [Mus musculus]	7454	42052	335	275	24	21	78.1	5.29	7091	1	1	0	488.728	975.441	2	975.441	0.0003	0	62.53		33	1.2e-05	K	AGFAGDDAPR	A
3	gi|6671509	actin, beta, cytoplasmic [Mus musculus]	7454	42052	335	275	24	21	78.1	5.29	7092	1	1	0	488.728	975.441	2	975.441	0.0004	0	75.92		33	5.3e-07	K	AGFAGDDAPR	A
3	gi|6671509	actin, beta, cytoplasmic [Mus musculus]	7454	42052	335	275	24	21	78.1	5.29	7872	1	1	0	499.747	997.478	2	997.479	-0.0006	0	41.64	29	31	0.001	R	DLTDYLMK	I
3	gi|6671509	actin, beta, cytoplasmic [Mus musculus]	7454	42052	335	275	24	21	78.1	5.29	7873	1	1	0	499.747	997.479	2	997.479	-0.0002	0	36.84	28	31	0.003	R	DLTDYLMK	I
3	gi|6671509	actin, beta, cytoplasmic [Mus musculus]	7454	42052	335	275	24	21	78.1	5.29	7874	1	1	0	499.747	997.479	2	997.479	0.0002	0	36.14	28	31	0.0033	R	DLTDYLMK	I
3	gi|6671509	actin, beta, cytoplasmic [Mus musculus]	7454	42052	335	275	24	21	78.1	5.29	7876	1	1	0	499.747	997.479	2	997.479	0.0004	0	35.27	30	31	0.0041	R	DLTDYLMK	I
3	gi|6671509	actin, beta, cytoplasmic [Mus musculus]	7454	42052	335	275	24	21	78.1	5.29	7877	1	1	0	499.747	997.48	2	997.479	0.0005	0	37.28	31	31	0.0026	R	DLTDYLMK	I
3	gi|6671509	actin, beta, cytoplasmic [Mus musculus]	7454	42052	335	275	24	21	78.1	5.29	7878	1	1	0	499.747	997.48	2	997.479	0.0007	0	33.24	28	31	0.0065	R	DLTDYLMK	I
3	gi|6671509	actin, beta, cytoplasmic [Mus musculus]	7454	42052	335	275	24	21	78.1	5.29	7879	1	1	0	499.747	997.48	2	997.479	0.0009	0	35.02		31	0.0043	R	DLTDYLMK	I
3	gi|6671509	actin, beta, cytoplasmic [Mus musculus]	7454	42052	335	275	24	21	78.1	5.29	7880	1	1	0	499.747	997.48	2	997.479	0.001	0	38.55		31	0.0019	R	DLTDYLMK	I
3	gi|6671509	actin, beta, cytoplasmic [Mus musculus]	7454	42052	335	275	24	21	78.1	5.29	8429	1	1	0	507.743	1013.47	2	1013.47	-0.0021	0	26.4	23	29	0.022	R	DLTDYLMK	I	Oxidation (M)	0.00000020.0
3	gi|6671509	actin, beta, cytoplasmic [Mus musculus]	7454	42052	335	275	24	21	78.1	5.29	8431	1	1	0	507.744	1013.47	2	1013.47	0.0001	0	32.14	26	30	0.0063	R	DLTDYLMK	I	Oxidation (M)	0.00000020.0
3	gi|6671509	actin, beta, cytoplasmic [Mus musculus]	7454	42052	335	275	24	21	78.1	5.29	8432	1	1	0	507.744	1013.47	2	1013.47	0.0001	0	20.59	25	30	0.089	R	DLTDYLMK	I	Oxidation (M)	0.00000020.0
3	gi|6671509	actin, beta, cytoplasmic [Mus musculus]	7454	42052	335	275	24	21	78.1	5.29	8433	1	1	0	507.744	1013.47	2	1013.47	0.0002	0	29.52	23	30	0.011	R	DLTDYLMK	I	Oxidation (M)	0.00000020.0
3	gi|6671509	actin, beta, cytoplasmic [Mus musculus]	7454	42052	335	275	24	21	78.1	5.29	8434	1	1	0	507.745	1013.47	2	1013.47	0.0005	0	31.97		29	0.0063	R	DLTDYLMK	I	Oxidation (M)	0.00000020.0
3	gi|6671509	actin, beta, cytoplasmic [Mus musculus]	7454	42052	335	275	24	21	78.1	5.29	8435	1	1	0	507.745	1013.47	2	1013.47	0.0005	0	24.13	26	29	0.038	R	DLTDYLMK	I	Oxidation (M)	0.00000020.0
3	gi|6671509	actin, beta, cytoplasmic [Mus musculus]	7454	42052	335	275	24	21	78.1	5.29	8436	1	1	0	507.745	1013.47	2	1013.47	0.0007	0	24.06	29	29	0.039	R	DLTDYLMK	I	Oxidation (M)	0.00000020.0
3	gi|6671509	actin, beta, cytoplasmic [Mus musculus]	7454	42052	335	275	24	21	78.1	5.29	8437	1	1	0	507.745	1013.47	2	1013.47	0.0009	0	25.24	23	29	0.03	R	DLTDYLMK	I	Oxidation (M)	0.00000020.0
3	gi|6671509	actin, beta, cytoplasmic [Mus musculus]	7454	42052	335	275	24	21	78.1	5.29	8438	1	1	0	507.745	1013.47	2	1013.47	0.001	0	30.28	21	29	0.0093	R	DLTDYLMK	I	Oxidation (M)	0.00000020.0
3	gi|6671509	actin, beta, cytoplasmic [Mus musculus]	7454	42052	335	275	24	21	78.1	5.29	8439	1	1	0	507.745	1013.48	2	1013.47	0.0011	0	28.03	27	29	0.016	R	DLTDYLMK	I	Oxidation (M)	0.00000020.0
3	gi|6671509	actin, beta, cytoplasmic [Mus musculus]	7454	42052	335	275	24	21	78.1	5.29	8440	1	1	0	507.745	1013.48	2	1013.47	0.0011	0	29.77	27	29	0.01	R	DLTDYLMK	I	Oxidation (M)	0.00000020.0
3	gi|6671509	actin, beta, cytoplasmic [Mus musculus]	7454	42052	335	275	24	21	78.1	5.29	8441	1	1	0	507.745	1013.48	2	1013.47	0.0011	0	30.06	25	30	0.011	R	DLTDYLMK	I	Oxidation (M)	0.00000020.0
3	gi|6671509	actin, beta, cytoplasmic [Mus musculus]	7454	42052	335	275	24	21	78.1	5.29	8442	1	1	0	507.745	1013.48	2	1013.47	0.0012	0	25.78		30	0.03	R	DLTDYLMK	I	Oxidation (M)	0.00000020.0
3	gi|6671509	actin, beta, cytoplasmic [Mus musculus]	7454	42052	335	275	24	21	78.1	5.29	8443	1	1	0	507.745	1013.48	2	1013.47	0.0013	0	23.23	26	30	0.054	R	DLTDYLMK	I	Oxidation (M)	0.00000020.0
3	gi|6671509	actin, beta, cytoplasmic [Mus musculus]	7454	42052	335	275	24	21	78.1	5.29	8444	1	1	0	507.745	1013.48	2	1013.47	0.0024	0	28.15	25	30	0.017	R	DLTDYLMK	I	Oxidation (M)	0.00000020.0
3	gi|6671509	actin, beta, cytoplasmic [Mus musculus]	7454	42052	335	275	24	21	78.1	5.29	13017	1	1	1	566.765	1131.52	2	1131.52	-0.0034	0	49.93	25	31	0.00013	R	GYSFTTTAER	E
3	gi|6671509	actin, beta, cytoplasmic [Mus musculus]	7454	42052	335	275	24	21	78.1	5.29	13020	1	1	1	566.766	1131.52	2	1131.52	-0.002	0	54.84	24	30	4e-05	R	GYSFTTTAER	E
3	gi|6671509	actin, beta, cytoplasmic [Mus musculus]	7454	42052	335	275	24	21	78.1	5.29	13021	1	1	1	566.767	1131.52	2	1131.52	-0.0005	0	48.24		31	0.0002	R	GYSFTTTAER	E
3	gi|6671509	actin, beta, cytoplasmic [Mus musculus]	7454	42052	335	275	24	21	78.1	5.29	13022	1	1	1	566.767	1131.52	2	1131.52	-0.0004	0	47.82	26	31	0.00022	R	GYSFTTTAER	E
3	gi|6671509	actin, beta, cytoplasmic [Mus musculus]	7454	42052	335	275	24	21	78.1	5.29	13023	1	1	1	566.767	1131.52	2	1131.52	-0.0003	0	46.74	25	31	0.00028	R	GYSFTTTAER	E
3	gi|6671509	actin, beta, cytoplasmic [Mus musculus]	7454	42052	335	275	24	21	78.1	5.29	13024	1	1	1	566.767	1131.52	2	1131.52	0.0001	0	38.75	22	31	0.002	R	GYSFTTTAER	E
3	gi|6671509	actin, beta, cytoplasmic [Mus musculus]	7454	42052	335	275	24	21	78.1	5.29	13025	1	1	1	566.767	1131.52	2	1131.52	0.0001	0	37.13	25	31	0.0029	R	GYSFTTTAER	E
3	gi|6671509	actin, beta, cytoplasmic [Mus musculus]	7454	42052	335	275	24	21	78.1	5.29	13026	1	1	1	566.767	1131.52	2	1131.52	0.0006	0	51.75	29	31	0.0001	R	GYSFTTTAER	E
3	gi|6671509	actin, beta, cytoplasmic [Mus musculus]	7454	42052	335	275	24	21	78.1	5.29	13027	1	1	1	566.768	1131.52	2	1131.52	0.0008	0	46.9	24	31	0.0003	R	GYSFTTTAER	E
3	gi|6671509	actin, beta, cytoplasmic [Mus musculus]	7454	42052	335	275	24	21	78.1	5.29	13028	1	1	1	566.768	1131.52	2	1131.52	0.001	0	46.78	24	31	0.00031	R	GYSFTTTAER	E
3	gi|6671509	actin, beta, cytoplasmic [Mus musculus]	7454	42052	335	275	24	21	78.1	5.29	13029	1	1	1	566.768	1131.52	2	1131.52	0.0011	0	52.93	25	31	7.6e-05	R	GYSFTTTAER	E
3	gi|6671509	actin, beta, cytoplasmic [Mus musculus]	7454	42052	335	275	24	21	78.1	5.29	13030	1	1	1	566.768	1131.52	2	1131.52	0.0012	0	45.93	23	31	0.00038	R	GYSFTTTAER	E
3	gi|6671509	actin, beta, cytoplasmic [Mus musculus]	7454	42052	335	275	24	21	78.1	5.29	13031	1	1	1	566.768	1131.52	2	1131.52	0.0013	0	41.08	23	31	0.0012	R	GYSFTTTAER	E
3	gi|6671509	actin, beta, cytoplasmic [Mus musculus]	7454	42052	335	275	24	21	78.1	5.29	13032	1	1	1	566.768	1131.52	2	1131.52	0.0014	0	39.54	23	31	0.0016	R	GYSFTTTAER	E
3	gi|6671509	actin, beta, cytoplasmic [Mus musculus]	7454	42052	335	275	24	21	78.1	5.29	14654	1	1	0	581.312	1160.61	2	1160.61	-0.0023	0	32.48	32	33	0.014	K	EITALAPSTMK	I
3	gi|6671509	actin, beta, cytoplasmic [Mus musculus]	7454	42052	335	275	24	21	78.1	5.29	14655	1	1	0	581.313	1160.61	2	1160.61	0.0001	0	30.2	33	33	0.024	K	EITALAPSTMK	I
3	gi|6671509	actin, beta, cytoplasmic [Mus musculus]	7454	42052	335	275	24	21	78.1	5.29	14656	1	1	0	581.313	1160.61	2	1160.61	0.0001	0	33.89	31	33	0.01	K	EITALAPSTMK	I
3	gi|6671509	actin, beta, cytoplasmic [Mus musculus]	7454	42052	335	275	24	21	78.1	5.29	14657	1	1	0	581.313	1160.61	2	1160.61	0.0005	0	29.96	33	34	0.026	K	EITALAPSTMK	I
3	gi|6671509	actin, beta, cytoplasmic [Mus musculus]	7454	42052	335	275	24	21	78.1	5.29	14658	1	1	0	581.313	1160.61	2	1160.61	0.0006	0	55.97		34	6.4e-05	K	EITALAPSTMK	I
3	gi|6671509	actin, beta, cytoplasmic [Mus musculus]	7454	42052	335	275	24	21	78.1	5.29	14659	1	1	0	581.313	1160.61	2	1160.61	0.0007	0	30.09	33	34	0.025	K	EITALAPSTMK	I
3	gi|6671509	actin, beta, cytoplasmic [Mus musculus]	7454	42052	335	275	24	21	78.1	5.29	14660	1	1	0	581.313	1160.61	2	1160.61	0.0014	0	38.52		34	0.0036	K	EITALAPSTMK	I
3	gi|6671509	actin, beta, cytoplasmic [Mus musculus]	7454	42052	335	275	24	21	78.1	5.29	15102	1	1	0	586.288	1170.56	2	1170.56	-0.0019	0	66.78	32	32	3.5e-06	R	HQGVMVGMGQK	D
3	gi|6671509	actin, beta, cytoplasmic [Mus musculus]	7454	42052	335	275	24	21	78.1	5.29	15103	1	1	0	586.289	1170.56	2	1170.56	-0.0008	0	52.47	28	32	0.0001	R	HQGVMVGMGQK	D
3	gi|6671509	actin, beta, cytoplasmic [Mus musculus]	7454	42052	335	275	24	21	78.1	5.29	15104	1	1	0	391.195	1170.56	3	1170.56	0.0001	0	35.09	23	32	0.0051	R	HQGVMVGMGQK	D
3	gi|6671509	actin, beta, cytoplasmic [Mus musculus]	7454	42052	335	275	24	21	78.1	5.29	15105	1	1	0	391.195	1170.56	3	1170.56	0.0006	0	40.38	29	31	0.0014	R	HQGVMVGMGQK	D
3	gi|6671509	actin, beta, cytoplasmic [Mus musculus]	7454	42052	335	275	24	21	78.1	5.29	15339	1	1	0	589.309	1176.6	2	1176.61	-0.0025	0	35.02	25	33	0.0072	K	EITALAPSTMK	I	Oxidation (M)	0.00000000020.0
3	gi|6671509	actin, beta, cytoplasmic [Mus musculus]	7454	42052	335	275	24	21	78.1	5.29	15340	1	1	0	589.309	1176.6	2	1176.61	-0.002	0	31.87	25	33	0.014	K	EITALAPSTMK	I	Oxidation (M)	0.00000000020.0
3	gi|6671509	actin, beta, cytoplasmic [Mus musculus]	7454	42052	335	275	24	21	78.1	5.29	15341	1	1	0	589.31	1176.6	2	1176.61	-0.0013	0	43.99	30	32	0.00079	K	EITALAPSTMK	I	Oxidation (M)	0.00000000020.0
3	gi|6671509	actin, beta, cytoplasmic [Mus musculus]	7454	42052	335	275	24	21	78.1	5.29	15344	1	1	0	589.31	1176.61	2	1176.61	-0.0008	0	31.48	24	32	0.014	K	EITALAPSTMK	I	Oxidation (M)	0.00000000020.0
3	gi|6671509	actin, beta, cytoplasmic [Mus musculus]	7454	42052	335	275	24	21	78.1	5.29	15345	1	1	0	589.31	1176.61	2	1176.61	-0.0006	0	53.8	30	33	8.6e-05	K	EITALAPSTMK	I	Oxidation (M)	0.00000000020.0
3	gi|6671509	actin, beta, cytoplasmic [Mus musculus]	7454	42052	335	275	24	21	78.1	5.29	15346	1	1	0	589.31	1176.61	2	1176.61	-0.0006	0	28.72		33	0.028	K	EITALAPSTMK	I	Oxidation (M)	0.00000000020.0
3	gi|6671509	actin, beta, cytoplasmic [Mus musculus]	7454	42052	335	275	24	21	78.1	5.29	15347	1	1	0	589.31	1176.61	2	1176.61	-0.0004	0	28.52		33	0.033	K	EITALAPSTMK	I	Oxidation (M)	0.00000000020.0
3	gi|6671509	actin, beta, cytoplasmic [Mus musculus]	7454	42052	335	275	24	21	78.1	5.29	15348	1	1	0	589.31	1176.61	2	1176.61	-0.0002	0	58.61	31	33	3.2e-05	K	EITALAPSTMK	I	Oxidation (M)	0.00000000020.0
3	gi|6671509	actin, beta, cytoplasmic [Mus musculus]	7454	42052	335	275	24	21	78.1	5.29	15349	1	1	0	589.31	1176.61	2	1176.61	-0.0001	0	25.76	28	33	0.061	K	EITALAPSTMK	I	Oxidation (M)	0.00000000020.0
3	gi|6671509	actin, beta, cytoplasmic [Mus musculus]	7454	42052	335	275	24	21	78.1	5.29	15350	1	1	0	589.31	1176.61	2	1176.61	0	0	57.17	32	33	4.4e-05	K	EITALAPSTMK	I	Oxidation (M)	0.00000000020.0
3	gi|6671509	actin, beta, cytoplasmic [Mus musculus]	7454	42052	335	275	24	21	78.1	5.29	15351	1	1	0	589.31	1176.61	2	1176.61	0	0	54.74	31	33	7.8e-05	K	EITALAPSTMK	I	Oxidation (M)	0.00000000020.0
3	gi|6671509	actin, beta, cytoplasmic [Mus musculus]	7454	42052	335	275	24	21	78.1	5.29	15352	1	1	0	589.31	1176.61	2	1176.61	0	0	47.07	30	33	0.00045	K	EITALAPSTMK	I	Oxidation (M)	0.00000000020.0
3	gi|6671509	actin, beta, cytoplasmic [Mus musculus]	7454	42052	335	275	24	21	78.1	5.29	15353	1	1	0	589.31	1176.61	2	1176.61	0.0002	0	30.99		33	0.019	K	EITALAPSTMK	I	Oxidation (M)	0.00000000020.0
3	gi|6671509	actin, beta, cytoplasmic [Mus musculus]	7454	42052	335	275	24	21	78.1	5.29	15354	1	1	0	589.31	1176.61	2	1176.61	0.0003	0	62.17	31	33	1.4e-05	K	EITALAPSTMK	I	Oxidation (M)	0.00000000020.0
3	gi|6671509	actin, beta, cytoplasmic [Mus musculus]	7454	42052	335	275	24	21	78.1	5.29	15355	1	1	0	589.31	1176.61	2	1176.61	0.0003	0	28.55	29	33	0.033	K	EITALAPSTMK	I	Oxidation (M)	0.00000000020.0
3	gi|6671509	actin, beta, cytoplasmic [Mus musculus]	7454	42052	335	275	24	21	78.1	5.29	15356	1	1	0	589.311	1176.61	2	1176.61	0.0004	0	33.35	23	33	0.011	K	EITALAPSTMK	I	Oxidation (M)	0.00000000020.0
3	gi|6671509	actin, beta, cytoplasmic [Mus musculus]	7454	42052	335	275	24	21	78.1	5.29	15357	1	1	0	589.311	1176.61	2	1176.61	0.0004	0	31.18	29	33	0.018	K	EITALAPSTMK	I	Oxidation (M)	0.00000000020.0
3	gi|6671509	actin, beta, cytoplasmic [Mus musculus]	7454	42052	335	275	24	21	78.1	5.29	15358	1	1	0	589.311	1176.61	2	1176.61	0.0008	0	30.77	26	33	0.02	K	EITALAPSTMK	I	Oxidation (M)	0.00000000020.0
3	gi|6671509	actin, beta, cytoplasmic [Mus musculus]	7454	42052	335	275	24	21	78.1	5.29	15359	1	1	0	589.311	1176.61	2	1176.61	0.0009	0	49.16	26	33	0.00029	K	EITALAPSTMK	I	Oxidation (M)	0.00000000020.0
3	gi|6671509	actin, beta, cytoplasmic [Mus musculus]	7454	42052	335	275	24	21	78.1	5.29	15360	1	1	0	589.311	1176.61	2	1176.61	0.0011	0	33.13	25	33	0.012	K	EITALAPSTMK	I	Oxidation (M)	0.00000000020.0
3	gi|6671509	actin, beta, cytoplasmic [Mus musculus]	7454	42052	335	275	24	21	78.1	5.29	15361	1	1	0	589.312	1176.61	2	1176.61	0.0024	0	48.44	24	33	0.00031	K	EITALAPSTMK	I	Oxidation (M)	0.00000000020.0
3	gi|6671509	actin, beta, cytoplasmic [Mus musculus]	7454	42052	335	275	24	21	78.1	5.29	15844	1	1	0	594.286	1186.56	2	1186.56	-0.0011	0	43.52		33	0.00091	R	HQGVMVGMGQK	D	Oxidation (M)	0.00000002000.0
3	gi|6671509	actin, beta, cytoplasmic [Mus musculus]	7454	42052	335	275	24	21	78.1	5.29	15845	1	1	0	594.286	1186.56	2	1186.56	-0.0005	0	58.8		33	2.7e-05	R	HQGVMVGMGQK	D	Oxidation (M)	0.00002000000.0
3	gi|6671509	actin, beta, cytoplasmic [Mus musculus]	7454	42052	335	275	24	21	78.1	5.29	15846	1	1	0	594.286	1186.56	2	1186.56	-0.0004	0	59.24	24	33	2.5e-05	R	HQGVMVGMGQK	D	Oxidation (M)	0.00000002000.0
3	gi|6671509	actin, beta, cytoplasmic [Mus musculus]	7454	42052	335	275	24	21	78.1	5.29	15847	1	1	0	396.527	1186.56	3	1186.56	-0.0004	0	29.16	31	33	0.025	R	HQGVMVGMGQK	D	Oxidation (M)	0.00002000000.0
3	gi|6671509	actin, beta, cytoplasmic [Mus musculus]	7454	42052	335	275	24	21	78.1	5.29	15848	1	1	0	594.287	1186.56	2	1186.56	-0.0003	0	53.79		32	8.2e-05	R	HQGVMVGMGQK	D	Oxidation (M)	0.00002000000.0
3	gi|6671509	actin, beta, cytoplasmic [Mus musculus]	7454	42052	335	275	24	21	78.1	5.29	15849	1	1	0	594.287	1186.56	2	1186.56	-0.0003	0	36.32	23	32	0.0046	R	HQGVMVGMGQK	D	Oxidation (M)	0.00002000000.0
3	gi|6671509	actin, beta, cytoplasmic [Mus musculus]	7454	42052	335	275	24	21	78.1	5.29	15850	1	1	0	396.527	1186.56	3	1186.56	-0.0003	0	22.38		32	0.11	R	HQGVMVGMGQK	D	Oxidation (M)	0.00002000000.0
3	gi|6671509	actin, beta, cytoplasmic [Mus musculus]	7454	42052	335	275	24	21	78.1	5.29	15851	1	1	0	594.287	1186.56	2	1186.56	-0.0001	0	70.05		32	1.9e-06	R	HQGVMVGMGQK	D	Oxidation (M)	0.00002000000.0
3	gi|6671509	actin, beta, cytoplasmic [Mus musculus]	7454	42052	335	275	24	21	78.1	5.29	15852	1	1	0	594.287	1186.56	2	1186.56	-0.0001	0	65.09		32	5.9e-06	R	HQGVMVGMGQK	D	Oxidation (M)	0.00002000000.0
[truncated: 29,666 more rows]
